# Supplementary material for: Biological and environmental drivers of trophic ecology in marine fishes - a global perspective
Source: Sci Rep. 2019 Aug 6;9:11415. doi: 10.1038/s41598-019-47618-2 (PMC6684618; doi:10.1038/s41598-019-47618-2)
Supplement: Supplementary file 2 — Supporting Table 2 [file 41598_2019_47618_MOESM2_ESM.csv]

SpecCode	Species	Habitat	DNW	SST	SSTrange	Productivity	GBIF	Range	TP	Length	Richness	Anthozoa	Cnidaria_other	Polychaeta	Clitellata	Annelida_other	Polyplacophora	Bivalvia	Gastropoda	Cephalopoda	Mollusca_other	Brachiopoda	Ostracoda	Maxillopoda	Malacostraca	Insecta	Arthropoda_other	Ophiuroidea	Echinoidea	Holothuroidea	Echinodermata_other	Actinopterygii	Chondrichthyes	Amphibia	Reptilia	Aves	Mammalia	Chordata_other	Animalia_other	Plantae
5	Orthopristis chrysoptera	demersal	2.32	0.40	0.61	0.40	2.31	-0.35	-0.11	0.36	0.07	0	0	1	0	1	0	1	1	0	1	0	1	1	1	1	1	1	1	0	1	1	0	0	0	0	0	1	1	1
6	Coryphaena hippurus	pelagic-neritic	2.10	0.37	-0.25	-0.99	2.18	2.22	1.76	1.87	-0.72	0	1	0	0	0	0	0	1	1	1	1	0	1	1	1	1	0	1	0	0	1	0	0	1	0	1	1	1	1
7	Coryphaena equiselis	pelagic-oceanic	-0.49	0.43	-0.46	-1.08	0.71	2.63	1.80	1.37	-0.74	0	0	0	0	0	0	0	0	1	0	0	0	0	0	0	0	0	1	0	0	1	0	0	0	0	0	1	0	0
10	Alectis indica	reef-associated	-0.06	0.73	-0.65	0.02	0.14	0.98	1.09	1.63	0.82	0	1	0	0	0	0	0	0	1	0	0	0	0	0	0	1	0	1	0	0	1	0	0	0	0	0	1	0	0
12	Cephalopholis cruentata	reef-associated	0.16	0.62	-0.55	-0.61	1.12	-0.16	1.21	0.28	0.26	0	0	0	0	0	0	0	1	0	1	0	0	0	1	0	1	0	1	0	0	1	0	0	0	0	0	1	0	0
14	Epinephelus adscensionis	demersal	0.81	0.60	-0.55	-0.38	0.76	-0.01	0.51	0.64	0.22	0	0	0	0	0	1	0	1	0	1	0	0	0	1	0	1	1	1	0	0	1	0	0	0	0	0	1	1	0
16	Epinephelus itajara	reef-associated	1.02	0.62	-0.49	1.06	0.59	-0.14	0.99	2.04	0.05	0	0	1	0	0	0	0	1	0	0	0	0	0	1	0	1	0	1	0	0	1	1	0	1	0	1	1	1	0
17	Epinephelus morio	reef-associated	1.24	0.58	-0.48	-0.47	0.96	0.03	0.30	1.35	0.16	0	0	0	0	0	0	1	1	1	1	0	0	0	1	0	1	0	1	0	1	1	0	0	0	0	0	1	1	1
18	Epinephelus striatus	reef-associated	2.10	0.59	-0.54	-0.58	0.15	-0.01	0.99	1.33	0.20	0	0	1	0	1	0	1	1	1	1	0	1	1	1	1	1	0	1	0	0	1	1	0	0	0	0	1	1	0
20	Argentina sphyraena	bathydemersal	2.10	-1.32	0.62	-0.03	-0.07	-0.10	0.29	0.09	-0.87	0	0	1	0	1	0	1	1	1	1	0	0	1	1	1	1	1	1	0	1	1	0	0	0	0	0	1	1	0
21	Benthosema glaciale	pelagic-oceanic	-0.49	-1.37	0.60	-0.59	1.45	1.25	-0.79	-1.13	-1.30	0	0	0	0	0	0	0	0	0	0	0	1	1	1	0	1	0	0	0	0	0	0	0	0	0	0	0	0	0
22	Callionymus reticulatus	demersal	-0.70	-1.60	1.38	1.35	0.32	-0.46	-0.30	-1.07	-1.23	0	0	0	0	1	0	0	0	0	0	0	0	0	0	0	1	0	0	0	0	0	0	0	0	0	0	0	1	0
23	Callionymus lyra	demersal	-0.70	-0.92	0.89	1.00	1.66	-1.67	-0.31	-0.07	-0.53	0	0	0	0	1	0	0	0	0	0	0	0	0	0	0	1	0	0	0	0	0	0	0	0	0	0	0	1	0
26	Glyptocephalus cynoglossus	demersal	2.96	-1.93	1.63	0.51	2.62	0.37	-0.01	0.62	-1.43	1	1	1	0	1	0	1	1	1	1	0	0	1	1	1	1	1	1	1	1	1	0	0	0	0	0	1	1	1
27	Lepidorhombus boscii	demersal	1.02	-0.79	1.18	-0.33	-0.05	-0.28	0.18	0.22	-0.66	0	0	1	0	0	0	0	1	1	0	0	0	1	1	1	1	0	1	0	0	1	0	0	0	0	0	1	1	0
28	Lepidorhombus whiffiagonis	bathydemersal	2.53	-1.50	0.58	0.18	-0.21	-0.51	0.10	0.62	-0.90	1	0	1	0	1	0	1	1	1	1	0	0	1	1	1	1	1	1	0	0	1	0	0	1	0	0	1	1	1
29	Merlangius merlangus	benthopelagic	4.47	-1.64	1.54	1.15	2.12	-0.08	0.20	0.78	-1.28	1	1	1	1	1	1	1	1	1	1	1	1	1	1	1	1	1	1	1	1	1	1	1	1	0	0	1	1	1
30	Merluccius merluccius	demersal	1.88	-1.38	0.84	0.32	0.88	0.15	1.45	1.47	-0.94	0	0	1	0	1	0	0	0	1	1	0	1	1	1	1	1	0	1	0	1	1	0	0	0	0	0	1	1	1
31	Micromesistius poutassou	bathypelagic	1.67	-1.28	0.60	-0.54	0.34	1.01	0.42	0.44	-1.23	0	1	1	0	1	0	0	1	1	1	0	0	1	1	1	1	0	1	0	0	1	0	0	0	0	0	1	1	0
32	Microchirus variegatus	demersal	0.81	-0.91	1.10	0.13	-0.01	0.07	-0.30	0.09	-0.72	0	0	1	0	1	0	1	0	0	1	0	0	1	1	1	1	1	0	0	0	0	0	0	0	0	0	0	1	0
34	Pollachius pollachius	benthopelagic	2.10	-1.63	1.39	1.09	1.96	-0.24	0.78	1.39	-1.24	0	1	1	0	1	0	1	1	1	1	0	0	1	1	1	1	0	1	0	0	1	0	0	1	0	0	1	1	0
37	Ammodytes marinus	benthopelagic	0.59	-1.73	1.55	0.98	-0.15	-0.22	-1.27	-0.25	-1.33	0	0	1	0	0	0	1	1	0	0	0	0	1	1	1	1	0	0	0	0	0	0	0	0	0	0	1	1	0
38	Ammodytes tobianus	demersal	1.02	-1.67	1.97	1.64	1.01	-0.20	-0.50	-0.47	-1.36	0	0	1	0	0	0	1	1	0	0	0	0	1	1	1	1	0	0	0	0	1	0	0	1	0	0	1	1	0
39	Aphia minuta	pelagic-neritic	0.16	-1.22	1.63	0.77	0.55	0.18	-0.61	-1.40	-0.98	0	0	0	0	0	0	0	0	0	0	0	0	1	1	1	1	0	0	0	0	1	0	0	0	0	0	1	1	0
40	Argyropelecus affinis	bathypelagic	-0.49	0.14	-0.20	-1.03	0.99	2.76	-0.62	-1.34	-0.82	0	0	0	0	0	0	0	0	0	0	0	0	1	0	0	1	0	0	0	0	0	0	0	0	0	0	1	1	0
41	Arnoglossus laterna	demersal	1.67	-1.00	1.20	1.03	0.77	0.18	0.06	-0.25	-0.78	0	0	1	0	1	0	0	1	0	1	0	1	1	1	1	1	0	1	0	1	1	0	0	0	0	0	1	1	0
42	Arnoglossus imperialis	demersal	0.37	-0.42	0.34	1.43	0.45	-0.25	0.66	-0.25	-0.42	0	0	0	0	0	0	0	0	0	1	0	0	0	1	1	1	0	1	0	0	1	0	0	0	0	0	1	1	0
44	Chelidonichthys cuculus	demersal	2.10	-1.20	1.19	0.56	0.36	0.24	0.25	0.44	-0.92	0	1	1	0	1	0	1	1	1	1	0	0	1	1	1	1	0	1	0	0	1	0	0	1	0	0	1	1	0
46	Melanolagus bericoides	bathypelagic	-1.13	-0.27	0.14	-1.08	0.11	2.58	-0.09	-0.47	-1.04	0	0	0	0	0	0	0	0	0	0	0	0	0	0	0	0	0	0	0	0	0	0	0	0	0	0	0	1	0
47	Belone belone	pelagic-oceanic	2.10	-1.10	1.85	0.85	2.13	0.24	1.80	1.06	-0.98	0	0	1	0	1	0	1	1	0	1	0	0	1	1	1	1	0	1	0	0	1	0	0	1	1	0	1	1	1
48	Parablennius gattorugine	demersal	0.16	-0.98	1.38	0.46	1.38	-0.24	-1.26	-0.07	-0.78	0	0	0	0	1	0	0	0	0	0	0	0	0	1	1	1	0	0	0	1	0	0	0	0	0	0	0	1	1
49	Blennius ocellaris	demersal	0.16	-0.73	1.53	-0.17	0.00	-0.09	0.06	-0.47	-0.74	0	0	0	0	0	0	0	0	0	1	0	0	1	1	1	1	0	0	0	1	0	0	0	0	0	0	0	1	0
53	Buglossidium luteum	demersal	1.02	-1.43	1.96	1.17	0.41	0.15	-0.25	-0.76	-1.27	0	0	1	0	1	0	1	1	0	1	0	0	1	1	1	1	0	0	0	0	0	0	0	0	0	0	1	1	0
54	Capros aper	demersal	0.37	-1.01	0.81	-0.01	0.80	-0.06	-0.43	-0.07	-0.70	0	0	0	0	1	0	0	1	0	0	0	0	1	1	1	1	0	0	0	1	0	0	0	0	0	0	0	1	0
56	Cepola macrophthalma	demersal	0.37	-0.75	1.29	-0.10	0.63	0.07	-0.55	0.91	-0.71	0	0	0	0	1	0	0	0	0	0	0	0	1	1	1	1	0	0	0	0	1	0	0	0	0	0	1	1	0
57	Chirolophis ascanii	benthopelagic	-0.27	-1.73	1.39	0.98	0.03	-0.21	-0.38	-0.25	-1.34	0	1	0	0	1	0	0	0	0	1	0	0	0	0	0	0	0	0	0	0	0	0	0	0	0	0	0	1	1
58	Coris julis	reef-associated	0.81	-0.28	1.17	-0.03	1.16	0.00	-0.37	-0.07	-0.58	0	0	1	0	1	0	1	1	0	1	0	0	0	1	0	1	0	0	0	1	0	0	0	0	0	0	0	1	1
59	Symphodus melops	reef-associated	2.32	-1.50	1.56	1.46	1.80	-0.24	-0.23	-0.14	-1.14	0	1	1	0	1	1	1	1	0	1	0	1	1	1	1	1	0	0	0	1	1	0	0	0	0	0	1	1	1
60	Crystallogobius linearis	demersal	-0.49	-1.40	1.22	0.56	-0.61	0.19	-0.09	-1.92	-1.03	0	0	0	0	0	0	0	0	0	0	0	0	1	0	1	1	0	0	0	0	0	0	0	0	0	0	0	1	0
61	Ctenolabrus rupestris	reef-associated	1.67	-1.53	1.63	1.51	2.11	-0.33	0.08	-0.58	-1.19	0	0	1	0	1	0	1	1	0	1	0	0	1	1	1	1	0	1	0	1	1	0	0	0	0	0	1	1	0
62	Cyclopterus lumpus	benthopelagic	1.88	-2.05	2.20	0.80	1.87	0.28	0.32	0.64	-1.63	0	1	1	0	1	0	1	1	0	0	0	0	1	1	1	1	1	1	0	0	1	0	0	0	0	0	1	1	1
64	Diplecogaster bimaculata	demersal	1.67	-1.58	1.12	1.30	-0.01	-0.68	-0.35	-1.67	-1.14	0	0	1	0	1	0	1	1	0	1	0	1	1	1	1	1	0	1	0	0	1	0	0	0	0	0	1	1	0
65	Echiodon drummondii	bathydemersal	-0.70	-1.68	0.50	0.14	-0.76	-0.52	0.99	-0.07	-1.20	0	0	0	0	0	0	0	0	0	0	0	0	0	0	0	0	0	1	0	0	0	0	0	0	0	0	1	1	0
67	Entelurus aequoreus	demersal	-0.70	-1.60	1.27	0.94	0.62	-0.15	0.15	0.22	-1.24	0	0	0	0	0	0	0	0	0	0	0	0	0	0	0	1	0	0	0	0	1	0	0	0	0	0	1	0	0
68	Eutrigla gurnardus	demersal	2.96	-1.56	1.22	0.84	0.97	0.07	1.57	0.62	-1.15	0	0	1	1	1	0	1	1	1	1	0	0	1	1	1	1	1	1	0	1	1	1	0	1	0	0	1	1	1
69	Gadus morhua	benthopelagic	4.47	-2.07	1.98	0.65	3.19	0.36	1.44	1.82	-1.66	1	1	1	1	1	1	1	1	1	1	1	1	1	1	1	1	1	1	1	1	1	1	0	1	1	0	1	1	1
72	Gobius niger	demersal	1.67	-1.21	2.00	0.89	1.60	0.26	-0.16	-0.58	-1.10	0	1	1	0	1	0	1	1	1	1	0	0	1	1	0	1	0	1	0	0	1	0	0	0	0	0	1	1	0
73	Gobius paganellus	demersal	1.24	-0.90	1.36	0.50	0.63	-0.05	-0.26	-0.90	-0.76	0	0	1	0	1	0	1	0	0	1	0	0	1	1	1	1	1	0	0	1	1	0	0	0	0	0	0	1	0
74	Gobiusculus flavescens	demersal	1.02	-1.66	1.70	1.60	1.36	-0.48	-0.47	-1.67	-1.27	0	0	1	0	1	0	1	1	0	1	0	1	1	1	1	1	0	0	0	0	0	0	0	0	0	0	0	1	0
75	Gymnammodytes semisquamatus	demersal	-1.13	-1.61	1.58	1.41	-0.91	-0.43	-1.33	-0.07	-1.26	0	0	0	0	0	0	0	0	0	0	0	0	0	0	0	0	0	0	0	0	0	0	0	0	0	0	0	1	0
76	Helicolenus dactylopterus	bathydemersal	2.53	-0.34	0.24	0.36	1.89	0.71	0.59	0.38	-0.17	1	1	1	0	1	0	1	0	1	1	0	0	1	1	1	1	1	1	1	1	1	0	0	0	0	0	1	1	0
77	Istiophorus platypterus	pelagic-oceanic	1.45	0.51	-0.49	-1.04	1.05	2.26	1.80	2.37	-0.67	0	0	0	0	1	0	0	1	1	0	0	0	1	1	1	1	0	1	0	0	1	1	0	0	0	1	1	1	0
78	Istiophorus albicans	pelagic-oceanic	0.16	0.44	-0.15	-0.26	0.34	0.78	1.66	2.28	-0.65	0	0	0	0	0	0	0	0	1	1	0	0	0	1	0	1	0	1	0	0	1	0	0	0	0	0	1	0	0
81	Aphareus furca	reef-associated	-0.49	0.72	-0.71	-0.50	0.15	0.83	1.18	0.78	0.95	0	0	0	0	0	0	0	0	0	0	0	0	0	0	0	1	0	1	0	0	1	0	0	0	0	0	1	0	0
83	Aphareus rutilans	reef-associated	-0.49	0.71	-0.73	-0.54	-0.38	0.82	1.13	1.23	0.89	0	0	0	0	0	0	0	0	1	0	0	0	0	0	0	1	0	1	0	0	0	0	0	0	0	0	1	0	0
84	Aprion virescens	reef-associated	0.81	0.67	-0.59	-0.52	0.64	0.76	0.90	1.24	0.91	0	1	0	0	1	0	0	0	1	1	0	0	0	1	0	1	0	1	0	0	1	0	0	0	0	0	1	1	0
85	Apsilus dentatus	reef-associated	-0.49	0.68	-0.92	-0.89	-1.07	-0.47	1.08	0.70	0.28	0	0	0	0	0	0	0	0	1	0	0	0	0	0	0	0	0	1	0	0	0	0	0	0	0	0	1	1	0
86	Apsilus fuscus	demersal	-0.06	0.64	-0.46	1.99	0.31	-1.13	0.92	0.85	-0.24	0	0	0	0	0	0	0	0	1	1	0	0	0	0	0	1	0	1	0	0	1	0	0	0	0	0	1	0	0
87	Etelis carbunculus	benthopelagic	0.16	0.68	-0.64	-0.79	-0.11	0.68	0.92	1.37	0.85	0	0	0	0	0	0	0	0	1	0	0	0	0	1	0	1	0	1	0	0	1	0	0	0	0	0	1	1	0
88	Lamna nasus	pelagic-oceanic	1.24	-1.33	0.01	-0.66	0.23	1.93	1.56	2.38	-1.48	1	0	0	0	0	0	0	0	1	1	0	0	0	1	0	1	0	1	0	0	1	1	0	0	1	0	1	1	1
90	Cetorhinus maximus	pelagic-oceanic	-0.06	-1.13	0.77	-0.38	1.14	1.97	-0.25	3.32	-1.26	0	0	0	0	0	0	0	0	0	0	0	0	1	1	0	1	0	0	0	0	1	0	0	0	0	0	1	1	0
91	Allothunnus fallai	pelagic-oceanic	1.02	-0.24	-0.05	-1.12	-1.01	1.27	0.54	1.18	-0.94	0	0	0	0	0	0	0	1	1	1	0	0	1	1	0	1	0	1	0	0	1	0	0	0	1	0	1	1	0
93	Auxis rochei	pelagic-neritic	-0.06	0.28	0.15	0.24	0.62	1.34	1.40	0.44	0.33	0	0	0	0	0	0	0	0	1	0	0	0	0	0	0	1	0	1	0	0	1	0	0	0	0	0	1	1	0
94	Auxis thazard	pelagic-neritic	0.37	0.49	-0.24	-0.12	1.58	1.15	1.56	0.70	0.56	0	0	0	0	0	0	1	0	1	1	0	0	0	1	0	1	0	1	0	0	1	0	0	0	0	0	1	0	0
96	Euthynnus affinis	pelagic-neritic	0.81	0.65	-0.43	-0.31	1.13	0.95	1.74	1.13	0.81	0	0	1	0	1	0	0	0	1	1	0	0	0	1	0	1	0	1	0	0	1	0	0	0	0	0	1	1	0
97	Euthynnus alletteratus	reef-associated	2.10	0.38	-0.17	0.39	0.78	0.27	0.90	1.33	0.02	0	0	1	0	1	0	1	1	1	1	0	0	0	1	1	1	0	1	0	1	1	0	0	0	0	1	1	1	1
99	Alepisaurus ferox	bathypelagic	1.67	0.08	-0.21	-1.09	1.44	2.70	1.61	1.89	-0.89	0	1	1	1	1	0	0	1	1	1	0	0	0	1	0	1	0	1	0	0	1	0	0	0	0	0	1	1	1
100	Gasterochisma melampus	pelagic-oceanic	0.59	-0.74	0.14	-1.06	-0.83	1.89	1.54	1.62	-1.23	0	0	0	0	1	0	0	0	1	1	0	0	0	0	1	0	0	1	0	0	1	0	0	0	1	0	1	1	0
104	Grammatorcynus bilineatus	reef-associated	-0.49	0.77	-0.80	-0.35	-0.67	0.78	1.25	1.13	0.98	0	0	0	0	0	0	0	0	0	0	0	0	0	0	0	1	0	1	0	0	1	0	0	0	0	0	1	0	0
106	Gymnosarda unicolor	reef-associated	-0.49	0.72	-0.72	-0.59	-0.31	0.79	1.80	2.04	0.91	0	0	0	0	0	0	0	0	1	0	0	0	0	0	0	0	0	1	0	0	1	0	0	0	0	0	1	0	0
107	Katsuwonus pelamis	pelagic-oceanic	0.16	0.10	-0.16	-1.05	2.12	2.61	0.99	1.23	-0.82	0	0	0	0	0	0	0	0	1	1	0	0	0	1	0	1	0	1	0	0	1	0	0	0	0	0	1	0	0
108	Orcynopsis unicolor	pelagic-neritic	-0.70	-0.18	0.97	0.44	0.10	-0.03	1.80	1.39	-0.48	0	0	0	0	0	0	0	0	0	0	0	0	0	0	0	0	0	1	0	0	1	0	0	0	0	0	1	0	0
109	Rastrelliger brachysoma	pelagic-neritic	-1.13	0.82	-0.95	-0.17	-0.20	0.71	-1.26	0.07	0.82	0	0	0	0	0	0	0	0	0	0	0	0	0	0	0	0	0	0	0	0	0	0	0	0	0	0	0	1	0
110	Rastrelliger faughni	pelagic-neritic	-1.13	0.81	-0.90	-0.13	-1.07	0.36	-0.09	-0.47	0.95	0	0	0	0	0	0	0	0	0	0	0	0	0	0	0	0	0	0	0	0	0	0	0	0	0	0	0	1	0
111	Rastrelliger kanagurta	pelagic-neritic	-0.06	0.73	-0.60	0.00	0.84	0.47	-0.45	0.17	0.94	0	0	0	0	1	0	0	0	0	0	0	0	0	0	0	1	0	1	0	0	1	0	0	0	0	0	1	1	0
112	Sarda australis	pelagic-neritic	-0.70	-0.37	0.36	-0.23	-0.32	-1.51	1.80	1.72	-0.06	0	0	0	0	0	0	0	0	0	0	0	0	0	0	0	0	0	1	0	0	1	0	0	0	0	0	1	0	0
113	Sarda chiliensis	pelagic-neritic	0.16	-0.47	0.89	3.04	-0.55	-1.24	1.80	1.15	-0.68	0	0	0	0	0	0	0	0	1	1	0	0	0	1	0	1	0	1	0	0	1	0	0	0	0	0	1	0	0
114	Sarda orientalis	pelagic-neritic	-0.27	0.65	-0.44	0.00	0.71	0.95	1.30	1.15	0.82	0	0	0	0	0	0	0	0	1	0	0	0	0	0	0	1	0	1	0	0	1	0	0	0	0	0	1	0	0
115	Sarda sarda	pelagic-neritic	0.16	0.03	0.06	0.32	1.20	0.41	1.52	1.04	-0.08	0	0	0	0	0	0	0	0	1	1	0	0	0	1	0	1	0	1	0	0	1	0	0	0	0	0	1	0	0
116	Scomber australasicus	pelagic-neritic	0.59	-0.09	0.21	-0.39	1.30	0.14	1.08	0.31	0.41	0	0	0	0	1	0	0	0	1	1	0	0	1	0	0	1	0	1	0	0	1	0	0	0	0	0	1	1	0
117	Scomber japonicus	pelagic-neritic	3.82	0.01	1.07	0.22	2.56	0.42	-0.06	0.69	0.33	1	1	1	0	1	1	1	1	1	1	0	1	1	1	1	1	1	1	0	1	1	1	0	1	1	0	1	1	1
118	Scomber scombrus	pelagic-neritic	3.82	-1.45	1.94	1.25	1.91	0.17	0.47	0.62	-1.26	1	1	1	0	1	1	1	1	1	1	0	1	1	1	1	1	1	1	0	1	1	1	0	1	1	0	1	1	1
119	Scomberomorus brasiliensis	reef-associated	0.59	0.64	-1.01	-0.06	-0.55	-0.24	1.57	1.35	0.17	0	0	1	0	1	0	0	0	1	0	0	0	0	1	0	1	0	1	0	0	1	0	0	0	0	0	1	1	0
120	Scomberomorus cavalla	reef-associated	2.10	0.53	-0.16	0.07	0.37	-0.08	1.68	1.74	0.15	1	0	0	0	1	0	1	1	1	1	0	0	1	1	0	1	0	1	0	1	1	0	0	0	1	0	1	1	1
121	Scomberomorus commerson	pelagic-neritic	0.59	0.64	-0.47	-0.08	2.21	0.69	1.59	2.00	0.96	0	0	0	0	0	0	0	0	1	1	0	0	0	1	0	1	0	1	0	0	1	1	0	0	0	0	1	1	0
126	Scomberomorus maculatus	pelagic-neritic	1.45	0.19	1.60	1.10	0.52	-0.77	1.54	1.04	-0.17	0	0	0	0	1	0	1	1	1	1	0	0	0	1	1	1	0	1	0	0	1	0	0	0	0	0	1	1	1
129	Scomberomorus munroi	pelagic-neritic	-0.49	0.62	-0.34	-0.06	0.10	0.01	1.49	1.17	0.86	0	0	0	0	0	0	0	0	0	0	0	0	0	0	0	1	0	1	0	0	1	0	0	0	0	0	1	0	0
130	Argyropelecus aculeatus	bathypelagic	1.67	0.22	-0.22	-1.17	1.22	2.53	0.44	-1.35	-0.90	0	1	1	0	1	0	0	1	1	1	0	1	1	1	0	1	0	1	0	0	1	0	0	0	0	0	1	1	0
131	Scomberomorus niphonius	pelagic-neritic	-0.70	-0.13	2.15	0.01	-0.84	-0.32	1.80	1.13	0.25	0	0	0	0	0	0	0	0	0	0	0	0	0	0	0	0	0	1	0	0	1	0	0	0	0	0	1	0	0
133	Scomberomorus queenslandicus	pelagic-neritic	-0.06	0.67	-0.39	-0.14	0.86	-0.08	1.61	1.13	0.97	0	0	0	0	0	0	0	0	1	0	0	0	0	1	0	1	0	1	0	0	1	0	0	0	0	0	1	0	0
134	Scomberomorus regalis	reef-associated	0.37	0.57	-0.38	-0.18	0.20	0.05	1.59	1.73	0.15	1	0	0	0	0	0	0	0	1	0	0	0	0	1	0	1	0	1	0	0	1	0	0	0	0	0	1	1	0
135	Scomberomorus semifasciatus	pelagic-neritic	-0.70	0.71	-0.44	-0.05	-0.02	-0.02	1.80	1.31	0.89	0	0	0	0	0	0	0	0	0	0	0	0	0	0	0	1	0	1	0	0	0	0	0	0	0	0	1	0	0
136	Scomberomorus sierra	pelagic-neritic	0.16	0.41	0.81	1.02	0.28	-0.75	1.30	1.12	0.12	0	0	0	0	0	0	1	0	0	1	0	0	0	1	0	1	0	1	0	0	1	0	0	0	0	0	1	0	0
138	Somniosus microcephalus	benthopelagic	2.53	-2.34	0.99	-0.27	-0.21	0.65	1.47	3.11	-1.91	0	1	1	0	0	0	0	0	1	1	0	0	1	1	0	1	1	1	0	1	1	1	0	1	1	1	1	1	1
139	Squalus acanthias	benthopelagic	3.39	-1.66	0.94	0.88	2.78	0.67	0.75	1.60	-1.47	1	1	1	0	1	0	1	1	1	1	0	0	1	1	1	1	1	1	1	1	1	1	0	1	0	1	1	1	0
141	Scomberomorus tritor	pelagic-neritic	-0.70	0.52	0.03	2.15	0.53	-0.87	1.38	1.13	-0.17	0	0	0	0	0	0	0	0	0	0	0	0	0	0	0	0	0	1	0	0	1	0	0	0	0	0	1	0	0
143	Thunnus albacares	pelagic-oceanic	1.45	0.33	-0.40	-1.11	2.96	2.64	1.76	2.00	-0.74	0	1	0	0	0	0	0	1	1	1	0	0	0	1	0	1	0	1	0	0	1	0	0	0	1	1	1	1	1
145	Thunnus maccoyii	pelagic-oceanic	0.16	-1.08	-0.04	-1.06	0.40	2.03	0.82	2.02	-1.42	0	0	0	0	0	0	0	0	1	1	0	0	0	0	0	1	0	1	0	0	1	0	0	0	0	0	1	1	0
147	Thunnus thynnus	pelagic-oceanic	1.24	-0.58	0.36	-0.63	0.46	1.95	1.30	2.65	-1.06	0	1	0	0	0	0	0	0	1	1	0	0	1	1	0	1	0	1	0	0	1	1	0	1	0	0	1	1	0
148	Thunnus tonggol	pelagic-neritic	-0.27	0.66	-0.44	0.02	-0.30	0.96	0.96	1.50	0.74	0	0	0	0	0	0	0	0	1	0	0	0	0	0	0	1	0	1	0	0	1	0	0	0	0	0	1	0	0
152	Lutjanus guttatus	reef-associated	1.02	0.51	0.47	0.86	0.43	-0.90	0.65	0.91	0.19	0	0	1	0	1	0	0	0	1	0	0	0	0	1	0	1	1	1	0	1	1	0	0	0	0	0	1	1	0
154	Lutjanus jocu	reef-associated	1.45	0.56	-0.37	-0.19	0.33	0.08	0.80	1.38	0.17	0	1	1	0	0	0	0	1	1	1	0	0	1	1	0	1	0	1	0	0	1	0	0	0	0	0	1	1	1
159	Lutjanus lutjanus	bathydemersal	-0.27	0.76	-0.76	-0.01	0.65	0.71	1.02	0.09	0.92	0	0	0	0	0	0	0	0	0	0	0	0	0	1	0	1	0	1	0	0	1	0	0	0	0	0	1	0	0
161	Lutjanus mahogoni	reef-associated	0.37	0.65	-0.69	-0.52	0.42	-0.35	0.90	0.40	0.30	0	0	0	0	0	0	0	0	1	1	0	0	0	1	0	1	0	1	0	0	1	0	0	0	0	0	1	1	0
162	Lutjanus malabaricus	reef-associated	0.81	0.74	-0.67	-0.10	0.92	0.63	1.09	1.13	0.96	0	0	1	0	1	0	0	0	1	1	0	0	0	1	0	1	0	1	0	0	1	0	0	0	0	0	1	1	0
167	Callorhinchus capensis	demersal	-0.27	-0.69	-0.06	4.09	1.55	-1.08	-0.01	1.33	-0.83	0	0	0	0	0	0	0	0	0	1	0	0	0	0	0	1	0	1	0	1	0	0	0	0	0	0	1	0	0
170	Lutjanus peru	reef-associated	-0.49	0.54	0.34	0.70	-0.47	-0.97	0.97	1.08	0.24	0	0	0	0	0	0	0	0	0	0	0	0	0	0	0	0	0	1	0	0	1	0	0	0	0	0	1	1	0
175	Elops saurus	reef-associated	1.24	0.63	-0.38	-0.06	2.33	0.25	1.13	1.13	0.67	0	0	1	0	1	0	0	0	1	0	0	0	1	1	1	1	0	1	0	0	1	0	0	0	0	0	1	1	1
176	Lutjanus russellii	reef-associated	-0.06	0.73	-0.69	-0.04	0.72	0.83	0.59	0.44	0.91	0	0	0	0	0	0	0	0	1	1	0	0	0	1	0	1	0	1	0	0	0	0	0	0	0	0	1	0	0
178	Lutjanus sebae	reef-associated	0.59	0.72	-0.62	-0.20	1.04	0.79	0.70	1.28	0.87	0	0	0	0	1	0	0	0	1	1	0	0	0	1	0	1	0	1	0	0	1	0	0	0	0	0	1	1	0
179	Lutjanus semicinctus	reef-associated	0.37	0.80	-0.99	-0.81	-0.39	0.15	1.02	0.09	1.11	0	0	0	0	0	0	1	0	1	1	0	0	0	1	0	1	0	1	0	0	1	0	0	0	0	0	1	0	0
181	Lutjanus synagris	reef-associated	2.53	0.54	-0.26	-0.09	1.10	0.10	0.35	0.62	0.14	0	0	1	0	1	1	1	1	1	1	0	0	1	1	0	1	1	1	1	1	1	0	0	0	0	0	1	1	1
184	Lutjanus vitta	reef-associated	0.59	0.76	-0.74	-0.21	1.18	0.51	0.49	0.22	1.03	0	0	0	0	1	0	0	0	1	1	0	0	0	1	0	1	0	1	0	0	1	0	0	0	0	0	1	1	0
186	Macolor macularis	reef-associated	-0.49	0.79	-0.89	-0.58	-0.13	0.58	0.89	0.62	1.03	0	0	0	0	0	0	0	0	0	0	0	0	0	0	0	1	0	1	0	0	0	0	0	0	0	0	1	1	0
188	Ocyurus chrysurus	reef-associated	1.67	0.56	-0.36	-0.37	2.00	0.07	0.73	0.98	0.18	0	1	0	0	1	0	1	1	1	1	0	0	1	1	0	1	0	1	0	1	1	0	0	0	0	0	1	1	0
192	Paracaesio sordida	reef-associated	-1.13	0.70	-0.66	-0.43	-1.00	0.98	-1.21	0.40	0.83	0	0	0	0	0	0	0	0	0	0	0	0	0	0	0	0	0	0	0	0	0	0	0	0	0	0	0	1	0
196	Pinjalo pinjalo	reef-associated	-1.13	0.75	-0.59	0.63	-1.13	0.83	-0.01	0.91	0.69	0	0	0	0	0	0	0	0	0	0	0	0	0	0	0	0	0	0	0	0	0	0	0	0	0	0	0	1	0
200	Pristipomoides auricilla	benthopelagic	1.24	0.74	-0.82	-0.77	-1.23	0.68	0.20	0.34	0.90	0	1	1	0	1	0	0	1	1	1	0	0	0	1	0	1	0	1	0	0	1	0	0	0	0	0	1	1	0
201	Pristipomoides filamentosus	benthopelagic	0.81	0.70	-0.72	-0.59	1.16	0.77	0.27	1.13	0.87	0	0	0	0	0	0	0	1	1	0	0	1	0	1	0	1	0	1	0	1	1	0	0	0	0	0	1	1	0
202	Pristipomoides flavipinnis	reef-associated	-0.49	0.72	-0.77	-0.93	-1.32	0.43	0.25	0.44	0.93	0	0	0	0	0	0	0	0	0	0	0	0	0	0	0	1	0	1	0	0	0	0	0	0	0	0	1	1	0
203	Boops boops	demersal	0.16	-0.21	0.85	0.57	1.13	-0.05	-0.59	0.11	-0.42	0	1	0	0	0	0	1	0	0	0	0	0	1	0	0	1	0	0	0	0	0	0	0	0	0	0	1	1	1
204	Sarpa salpa	benthopelagic	-0.06	-0.46	1.33	-0.07	1.18	-0.17	-2.25	0.46	-0.57	0	1	0	0	0	0	0	0	0	0	0	0	1	0	1	1	0	0	0	0	0	0	0	0	0	0	0	1	1
206	Pristipomoides macrophthalmus	benthopelagic	-0.49	0.68	-0.90	-0.68	-0.41	-0.39	0.72	0.44	0.28	0	0	0	0	0	0	0	0	0	0	0	0	0	0	0	0	0	1	0	0	1	0	0	0	0	0	1	1	0
208	Pristipomoides multidens	demersal	0.37	0.71	-0.65	-0.35	0.28	0.80	0.66	1.03	0.82	0	0	0	0	0	0	0	1	1	1	0	0	0	1	0	1	0	1	0	0	0	0	0	0	0	0	1	1	0
209	Pristipomoides sieboldii	benthopelagic	0.59	0.61	-0.44	-0.58	-0.34	0.58	0.44	0.90	0.80	0	0	0	0	1	0	0	0	1	1	0	0	0	1	0	1	0	1	0	0	1	0	0	0	0	0	1	1	0
210	Pristipomoides typus	demersal	-0.49	0.82	-0.97	0.06	0.00	0.22	1.28	0.78	0.98	0	0	0	0	0	0	0	0	1	0	0	0	0	0	0	1	0	1	0	0	0	0	0	0	0	0	1	0	0
211	Pristipomoides zonatus	benthopelagic	1.45	0.73	-0.76	-0.60	-0.38	0.73	0.66	0.44	0.91	0	1	1	0	1	0	0	1	1	1	0	0	0	1	1	1	0	1	0	0	1	0	0	0	0	0	1	1	0
213	Rhomboplites aurorubens	demersal	3.39	0.52	-0.27	-0.16	0.41	0.01	0.59	0.62	0.15	1	1	1	1	1	0	1	1	1	1	0	1	1	1	1	1	1	1	1	1	1	0	0	0	0	0	1	1	1
214	Symphorichthys spilurus	reef-associated	-0.06	0.76	-0.72	-0.07	-1.05	0.50	0.59	0.62	1.02	0	0	0	0	0	0	0	0	0	1	0	0	0	0	0	1	0	1	0	0	1	0	0	0	0	0	1	1	0
215	Symphorus nematophorus	reef-associated	0.16	0.73	-0.61	-0.31	0.09	0.48	1.25	1.13	1.03	0	0	0	0	0	0	0	0	0	1	0	0	0	1	0	1	0	1	0	1	1	0	0	0	0	0	1	0	0
216	Makaira nigricans	pelagic-oceanic	1.45	0.55	-0.61	-1.09	0.93	2.39	1.61	2.74	-0.65	0	0	0	0	1	0	0	1	1	1	0	0	1	0	1	1	0	1	0	0	1	1	0	0	0	1	1	1	0
217	Istiompax indica	pelagic-oceanic	-0.06	0.39	-0.38	-1.21	0.79	2.28	1.74	2.66	-0.81	0	0	0	0	0	0	0	0	1	1	0	0	0	0	0	1	0	1	0	0	1	0	0	0	0	0	1	0	0
218	Makaira mazara	pelagic-oceanic	0.37	0.66	-0.73	-0.99	0.39	2.06	1.73	2.74	-0.57	0	0	0	0	0	0	0	0	1	1	0	0	0	1	0	1	0	1	0	0	1	0	0	0	1	0	1	0	0
219	Kajikia albida	pelagic-oceanic	1.24	0.36	-0.28	-0.89	0.05	1.48	1.73	2.23	-0.70	0	0	0	0	0	0	0	1	1	1	0	0	1	1	1	1	0	1	0	0	1	1	0	0	0	0	1	1	0
220	Tetrapturus pfluegeri	pelagic-oceanic	-0.27	0.46	-0.47	-0.81	-0.03	1.49	1.80	2.06	-0.66	0	0	0	0	0	0	0	0	1	0	0	0	0	0	0	1	0	1	0	0	1	0	0	0	0	0	1	0	0
223	Kajikia audax	pelagic-oceanic	0.16	0.27	-0.24	-1.24	1.84	2.29	1.80	2.56	-0.87	0	0	0	0	0	0	0	0	1	1	0	0	0	1	0	1	0	1	0	0	1	0	0	0	0	0	1	0	0
226	Xiphias gladius	pelagic-oceanic	1.02	0.16	-0.17	-1.10	1.42	2.55	1.73	2.64	-0.83	0	0	0	0	0	0	0	0	1	1	0	0	0	1	0	1	0	1	0	0	1	1	0	0	1	1	1	1	0
231	Coregonus albula	benthopelagic	0.59	-2.53	3.59	3.55	0.87	-2.23	-0.67	0.40	-5.78	0	0	0	0	0	0	0	0	0	0	0	1	1	1	1	1	0	0	0	0	1	0	0	0	0	0	1	1	1
240	Oncorhynchus gorbuscha	demersal	2.10	-2.25	1.59	0.56	0.68	0.11	-0.11	0.86	-1.36	0	1	1	0	1	0	1	1	1	1	0	1	1	1	1	1	0	1	0	0	1	0	0	0	0	0	1	1	0
243	Oncorhynchus nerka	pelagic-oceanic	1.67	-2.15	1.38	0.78	2.66	-0.15	-0.38	0.96	-1.26	0	1	1	0	1	0	0	1	1	0	0	1	1	1	1	1	0	1	0	0	1	0	0	0	0	0	1	1	0
244	Oncorhynchus tshawytscha	benthopelagic	2.10	-2.25	1.49	0.57	2.73	0.08	0.65	1.54	-1.32	0	1	1	1	0	0	0	1	1	1	0	0	1	1	1	1	0	1	0	0	1	1	0	1	0	0	1	1	0
249	Centrolophus niger	bathypelagic	0.16	-0.89	0.21	-0.94	1.35	2.03	0.80	1.54	-1.25	0	1	0	0	0	0	0	0	1	0	0	0	0	0	0	1	0	1	0	0	1	0	0	0	0	0	1	1	0
250	Schedophilus ovalis	benthopelagic	0.59	-0.45	1.35	-0.74	-1.00	-0.51	0.15	1.13	-0.51	0	0	1	0	1	0	0	0	1	0	0	0	0	1	0	1	0	1	0	0	1	0	0	0	0	0	1	1	0
252	Mallotus villosus	pelagic-oceanic	1.02	-2.42	1.89	0.13	2.17	0.95	-0.61	-0.47	-2.03	0	0	0	0	1	0	0	1	0	0	0	1	1	1	1	1	0	1	0	0	1	0	0	0	0	0	1	1	0
255	Hypomesus pretiosus	benthopelagic	0.81	-1.76	0.89	2.23	0.03	-0.62	-0.04	-0.05	-1.18	0	1	0	0	1	0	0	1	0	0	0	0	1	1	1	1	0	0	0	0	1	0	0	0	0	0	1	1	0
257	Glossanodon semifasciatus	benthopelagic	-0.27	0.40	0.81	-0.10	-0.16	-1.42	-0.54	-0.42	0.62	0	0	1	0	1	0	0	0	0	0	0	0	0	1	0	1	0	0	0	0	0	0	0	0	0	0	0	1	0
261	Lutjanus fulviflamma	reef-associated	0.16	0.70	-0.67	-0.29	1.16	0.82	0.68	0.09	0.98	0	0	0	0	1	0	0	0	0	0	0	0	0	1	0	1	0	1	0	0	1	0	0	0	0	0	1	1	0
262	Lutjanus fulvus	reef-associated	0.59	0.69	-0.65	-0.45	0.94	0.77	0.35	0.22	0.99	0	0	0	0	1	0	0	0	1	0	0	0	0	1	0	1	0	1	0	1	1	0	0	0	0	0	1	1	0
264	Lutjanus johnii	reef-associated	0.16	0.77	-0.78	0.09	0.05	0.84	1.26	1.10	0.87	0	0	0	0	0	0	0	0	1	1	0	0	0	1	0	1	0	1	0	0	1	0	0	0	0	0	1	0	0
266	Lutjanus griseus	reef-associated	2.10	0.53	-0.08	-0.09	1.81	-0.15	0.73	1.02	0.20	0	0	1	0	1	0	1	1	1	1	0	0	1	1	1	1	0	1	1	0	1	0	0	0	0	0	1	1	1
288	Galeichthys feliceps	demersal	1.24	-0.32	-0.11	2.35	0.43	-1.69	0.08	0.54	-0.30	0	0	1	0	1	0	0	0	1	1	0	0	0	1	1	1	0	1	0	0	1	0	0	0	0	0	1	1	1
298	Muraenesox cinereus	demersal	-0.27	0.68	-0.37	0.48	0.18	0.48	1.59	1.92	0.64	0	0	0	0	0	0	0	0	0	0	0	0	0	0	0	1	0	1	0	0	1	0	0	0	0	0	1	1	0
300	Conger oceanicus	demersal	0.16	-0.35	2.38	0.68	0.24	-0.88	0.94	1.96	-0.35	0	0	0	0	0	0	0	0	0	1	0	0	0	1	0	1	0	1	0	0	1	0	0	0	0	0	1	1	0
301	Conger conger	demersal	1.02	-1.34	0.51	-0.24	1.08	0.22	1.38	2.23	-0.89	0	0	1	0	1	0	0	0	1	1	0	0	0	1	1	1	0	1	0	0	1	0	0	0	0	0	1	1	0
303	Cololabis saira	pelagic-oceanic	-0.92	-1.29	1.65	-0.31	0.83	0.52	0.44	0.22	-1.49	0	0	0	0	0	0	0	0	0	0	0	0	0	0	0	1	0	0	0	0	0	0	0	0	0	0	1	0	0
305	Hyporhamphus sajori	pelagic-neritic	-1.13	-0.85	3.54	0.22	0.07	-0.88	-0.09	0.22	-0.38	0	0	0	0	0	0	0	0	0	0	0	0	0	0	0	0	0	0	0	0	0	0	0	0	0	0	0	1	0
306	Salilota australis	demersal	0.16	-1.90	0.02	1.60	0.57	-0.64	1.14	0.44	-2.24	0	0	0	0	0	0	0	0	1	0	0	0	0	1	0	1	0	1	0	0	1	0	0	0	0	0	1	1	0
308	Gadus macrocephalus	demersal	3.18	-2.34	1.64	0.34	2.31	0.12	1.57	1.31	-1.40	1	1	1	1	1	0	1	1	1	1	0	0	1	1	1	1	1	1	0	1	1	1	0	0	0	0	1	1	1
309	Gadus ogac	demersal	1.88	-2.90	1.16	-0.05	0.41	0.04	0.70	0.87	-2.61	0	0	1	0	1	0	1	0	1	1	0	0	0	1	1	1	0	1	1	1	1	0	0	0	0	0	1	1	1
312	Urophycis chuss	demersal	2.53	-1.61	3.45	1.46	2.13	-1.18	0.47	0.72	-1.24	0	1	1	0	1	0	1	1	1	1	0	0	0	1	1	1	1	1	1	0	1	1	0	0	0	0	1	1	1
313	Urophycis tenuis	demersal	2.10	-2.08	3.51	1.03	2.39	-0.51	-0.35	1.42	-1.55	0	1	1	0	1	0	1	0	1	0	0	0	1	1	1	1	1	1	0	1	1	0	0	0	0	0	1	1	1
318	Theragra chalcogramma	benthopelagic	2.10	-2.35	1.70	0.38	2.67	0.27	0.39	1.04	-1.46	0	1	1	0	1	0	0	1	1	1	0	1	1	1	1	1	0	1	0	1	1	0	0	0	0	0	1	1	0
319	Boreogadus saida	demersal	1.02	-2.91	1.47	-0.40	1.78	0.33	-0.33	0.22	-2.65	0	0	1	0	1	0	0	1	0	0	0	1	1	1	0	1	0	1	0	0	1	0	0	0	0	0	1	1	0
320	Micromesistius australis	benthopelagic	0.37	-1.96	-0.36	0.17	1.22	-0.39	-0.19	1.03	-1.81	0	1	0	0	0	0	0	0	1	0	0	0	0	1	0	1	0	1	0	0	1	0	0	0	0	0	1	1	0
321	Merluccius senegalensis	demersal	-0.70	0.39	0.85	2.58	0.08	-3.10	1.80	0.92	-0.08	0	0	0	0	0	0	0	0	0	0	0	0	0	0	0	0	0	1	0	0	1	0	0	0	0	0	1	0	0
322	Merluccius australis	benthopelagic	-0.70	-1.50	-0.07	-0.29	2.13	-0.51	1.71	1.57	-1.15	0	0	0	0	0	0	0	0	0	0	0	0	0	0	0	0	0	1	0	0	1	0	0	0	0	0	1	0	0
323	Merluccius bilinearis	demersal	1.67	-2.04	3.55	1.00	2.72	-0.51	1.33	0.86	-1.52	0	1	1	0	1	0	1	0	1	1	0	0	0	1	1	1	0	1	0	1	1	0	0	0	0	0	1	1	0
326	Merluccius productus	pelagic-oceanic	0.81	-1.15	0.49	1.10	0.57	-0.67	0.90	1.04	-1.04	0	0	0	0	0	0	0	1	1	0	0	0	1	1	0	1	0	1	0	0	1	0	0	1	0	0	1	1	0
327	Merluccius polli	bathydemersal	-0.70	0.57	-0.10	1.83	0.34	-0.70	1.80	0.91	-0.20	0	0	0	0	0	0	0	0	1	0	0	0	0	0	0	0	0	1	0	0	0	0	0	0	0	0	1	0	0
329	Macruronus magellanicus	benthopelagic	0.37	-1.80	0.11	1.43	0.31	-0.12	0.82	1.27	-2.23	0	0	0	0	0	0	0	0	1	1	0	0	0	1	0	1	0	1	0	0	1	0	0	0	0	0	1	1	0
332	Coryphaenoides rupestris	bathypelagic	1.45	-2.10	0.60	-0.37	0.76	0.08	0.15	1.23	-1.50	0	1	1	0	1	0	0	0	1	0	0	1	1	1	1	1	0	1	0	0	1	0	0	0	0	0	1	1	0
333	Macroramphosus scolopax	demersal	-0.49	-0.38	1.03	0.13	1.36	0.75	0.03	-0.47	-0.20	0	0	0	0	0	0	0	0	0	0	0	0	1	1	0	1	0	0	0	0	0	0	0	0	0	0	0	1	0
334	Hoplostethus atlanticus	bathypelagic	1.88	-0.62	-0.02	-0.23	2.38	0.67	1.02	0.85	-0.36	0	0	1	0	1	0	0	0	1	1	0	0	1	1	1	1	1	1	0	0	1	0	0	1	1	0	1	1	0
336	Zenopsis conchifer	benthopelagic	0.37	0.04	0.08	0.59	0.78	0.41	1.23	0.91	0.13	0	0	0	0	0	0	0	0	1	1	0	0	1	1	0	1	0	1	0	0	1	0	0	0	0	0	1	0	0
341	Galeoides decadactylus	demersal	1.24	0.57	-0.12	2.04	0.79	-0.84	0.20	0.44	-0.19	0	0	1	0	1	0	1	0	0	1	0	0	0	1	0	1	1	1	0	1	1	0	0	0	0	0	1	1	0
342	Pentanemus quinquarius	demersal	-0.27	0.57	-0.17	2.09	0.46	-0.37	0.18	0.09	-0.22	0	0	0	0	0	0	0	0	0	0	0	0	0	1	0	1	0	1	0	0	1	0	0	0	0	0	1	0	0
345	Centropomus undecimalis	reef-associated	0.59	0.59	-0.48	-0.03	1.37	-0.12	1.08	1.47	0.19	0	0	0	0	0	0	1	1	0	0	0	0	0	1	0	1	0	1	0	0	1	0	0	0	0	0	1	1	1
349	Polyprion americanus	demersal	0.16	-0.65	0.89	0.63	0.91	0.35	1.18	1.87	-0.53	0	0	0	0	0	0	0	0	1	0	0	0	0	1	0	1	0	1	0	0	1	0	0	0	0	0	1	1	0
350	Polyprion oxygeneios	demersal	-0.06	-0.91	0.06	-0.10	1.74	-0.31	1.71	1.60	-0.60	0	0	0	0	0	0	0	0	1	0	0	0	0	1	0	1	0	1	0	0	1	0	0	0	0	0	1	0	0
361	Centropristis striata	reef-associated	1.88	-0.23	2.60	1.60	0.93	-0.81	0.35	0.72	-0.55	0	1	1	0	1	1	1	1	1	1	0	0	0	1	0	1	1	1	0	0	1	0	0	0	0	0	1	1	0
364	Pomatomus saltatrix	pelagic-oceanic	2.32	-0.17	-0.06	-0.90	2.63	2.40	1.08	1.39	-0.94	0	1	1	0	1	0	1	1	1	1	0	0	1	1	1	1	0	1	0	0	1	1	0	0	0	0	1	1	1
366	Trachurus japonicus	pelagic-neritic	-0.06	-0.50	2.98	-0.37	0.72	-0.80	-0.09	0.44	-0.11	0	0	0	0	0	0	0	0	0	0	0	0	1	1	0	1	0	0	0	0	1	0	0	0	0	0	1	1	0
367	Trachurus murphyi	pelagic-oceanic	1.02	-0.73	0.28	0.14	1.15	0.33	0.06	0.78	-0.98	0	1	0	0	1	0	0	1	1	0	0	0	1	1	0	1	0	1	0	0	1	0	0	0	0	0	1	1	0
369	Trachurus lathami	reef-associated	-0.06	0.24	0.53	0.54	0.65	-0.20	-0.31	0.22	-0.06	0	0	0	0	0	0	0	0	0	0	0	0	1	1	0	1	0	0	0	0	1	0	0	0	0	0	1	1	0
370	Exyrias belissimus	reef-associated	-1.13	0.77	-0.83	-0.52	-0.34	0.61	-1.14	-0.76	1.06	0	0	0	0	0	0	0	0	0	0	0	0	0	0	0	0	0	0	0	0	0	0	0	0	0	0	0	1	0
374	Decapterus russelli	benthopelagic	0.81	0.63	-0.41	-0.26	0.97	0.73	0.11	0.34	0.87	0	0	0	0	0	0	0	0	0	1	0	1	1	1	1	1	0	1	0	0	1	0	0	0	0	0	1	1	0
377	Exyrias puntang	reef-associated	-1.13	0.79	-0.90	-0.33	0.14	0.58	0.08	-0.68	1.03	0	0	0	0	0	0	0	0	0	0	0	0	0	0	0	0	0	0	0	0	0	0	0	0	0	0	0	1	0
378	Selene setapinnis	benthopelagic	0.16	0.20	0.36	0.54	1.35	0.14	0.46	0.62	-0.07	0	0	0	0	0	0	0	0	1	0	0	0	0	1	0	1	0	1	0	0	1	0	0	0	0	0	1	1	0
380	Trachinotus carolinus	benthopelagic	0.59	0.49	0.07	0.38	1.41	-0.15	0.68	0.69	0.10	0	0	0	0	0	0	1	0	0	1	0	0	0	1	0	1	0	1	0	0	1	0	0	0	0	0	1	1	1
382	Seriola lalandi	benthopelagic	0.16	0.04	0.48	0.01	3.26	0.75	0.68	2.04	0.26	0	0	0	0	0	0	0	0	1	0	0	0	0	1	0	1	0	1	0	0	1	0	0	0	0	0	1	1	0
384	Megalaspis cordyla	reef-associated	0.81	0.76	-0.72	0.06	0.54	0.79	0.78	0.91	0.85	0	0	0	0	0	0	1	1	1	1	0	0	0	1	0	1	0	1	0	0	1	0	0	0	0	0	1	1	0
385	Chloroscombrus chrysurus	pelagic-neritic	2.53	0.51	-0.07	0.79	2.41	0.13	0.13	0.70	0.01	0	0	1	0	1	1	1	1	1	1	0	1	1	1	0	1	1	1	0	1	1	0	0	0	0	0	1	1	1
387	Selar crumenophthalmus	reef-associated	1.45	0.63	-0.34	0.15	1.29	1.04	0.20	0.78	0.67	0	0	0	0	1	0	0	1	1	1	0	0	1	1	1	1	0	1	0	0	1	0	1	0	0	0	1	1	0
388	Selaroides leptolepis	reef-associated	1.02	0.73	-0.69	-0.24	1.34	0.59	0.27	-0.38	1.05	0	0	0	0	0	0	1	1	0	1	0	0	1	1	1	1	0	1	0	0	1	0	0	0	0	0	1	1	0
390	Mene maculata	reef-associated	-1.13	0.90	-1.34	-0.31	0.26	-0.40	-0.01	-0.07	1.06	0	0	0	0	0	0	0	0	0	0	0	0	0	0	0	0	0	0	0	0	0	0	0	0	0	0	0	1	0
391	Brama brama	bathypelagic	0.59	-0.75	0.16	-0.90	1.41	2.35	1.08	1.13	-1.22	0	0	0	0	0	0	0	1	1	1	0	0	0	1	1	1	0	1	0	0	1	0	0	0	0	0	1	0	0
392	Arripis georgianus	pelagic-neritic	-0.49	-0.75	-0.23	-0.51	0.10	-0.88	1.47	0.24	-0.63	0	0	0	0	0	0	0	0	0	0	0	0	0	0	0	1	0	1	0	0	1	0	0	0	0	0	1	0	0
394	Dicentrarchus punctatus	pelagic-neritic	-0.49	-0.51	1.45	-0.15	-0.53	-0.10	0.84	0.78	-0.69	0	0	0	0	0	0	0	0	0	1	0	0	0	0	0	1	0	1	0	0	0	0	0	0	0	0	1	0	0
396	Nemipterus virgatus	demersal	-0.49	0.70	-0.45	0.00	0.16	0.25	0.92	0.09	0.97	0	0	0	0	0	0	0	0	1	0	0	0	0	0	0	1	0	1	0	0	0	0	0	0	0	0	1	0	0
398	Plectorhinchus mediterraneus	demersal	-0.70	0.53	-0.08	1.85	0.34	-0.75	0.06	0.91	-0.15	0	0	0	0	0	0	0	0	0	0	0	0	0	1	0	1	0	0	0	0	0	0	0	0	0	0	0	1	0
400	Brachydeuterus auritus	benthopelagic	-0.70	0.32	-0.10	2.72	0.62	-0.50	-0.73	-0.07	-0.33	0	0	0	0	0	0	0	0	0	0	0	0	0	0	0	0	0	1	0	0	0	0	0	0	0	0	1	1	0
401	Conodon nobilis	demersal	0.81	0.63	-0.66	-0.13	0.15	-0.06	-0.69	0.04	0.22	0	0	1	0	1	0	0	0	0	1	0	0	0	1	0	1	0	1	0	0	1	0	0	0	0	0	1	1	1
405	Cynoscion nebulosus	demersal	2.10	-0.01	1.79	1.22	2.62	-1.07	0.90	1.13	-0.20	0	0	1	0	1	0	1	1	1	1	0	1	1	1	1	1	0	1	0	0	1	0	0	0	0	0	1	1	1
406	Cynoscion regalis	demersal	1.24	-0.83	3.18	1.93	1.03	-1.19	0.96	1.11	-0.86	0	0	1	0	1	0	0	0	1	1	0	0	1	1	0	1	0	1	0	0	1	0	0	0	0	0	1	1	1
408	Micropogonias undulatus	demersal	2.96	0.12	1.29	1.04	3.43	-0.37	0.94	0.54	-0.23	0	1	1	1	1	0	1	1	1	1	0	1	1	1	1	1	0	1	1	1	1	0	0	0	0	0	1	1	1
411	Menticirrhus littoralis	demersal	1.24	0.49	0.01	0.44	0.41	-0.16	-0.28	0.41	0.10	0	0	1	0	1	0	1	1	0	0	0	0	0	1	1	1	0	1	0	0	1	0	0	0	0	0	1	1	1
412	Elagatis bipinnulata	reef-associated	1.24	0.58	-0.29	0.00	1.86	0.81	0.23	1.72	0.71	0	1	0	0	1	0	0	1	1	1	0	0	0	1	1	1	0	1	0	0	1	0	0	0	0	0	1	1	0
416	Larimichthys polyactis	benthopelagic	0.16	-0.36	2.96	1.23	-0.50	-0.64	0.32	0.22	-0.26	0	0	0	0	1	0	0	0	0	0	0	0	0	1	0	1	0	1	0	0	1	0	0	0	0	0	1	1	0
417	Macrodon ancylodon	demersal	-0.06	0.26	-0.15	2.36	-0.22	-0.55	0.77	0.34	-0.46	0	0	0	0	0	0	0	0	0	0	0	0	0	1	0	1	0	1	0	0	1	0	0	0	0	0	1	1	0
418	Argyrosomus regius	benthopelagic	-0.27	0.01	0.50	1.83	-0.43	-0.67	1.44	1.96	-0.66	0	0	0	0	0	0	0	0	0	0	0	0	0	1	0	1	0	1	0	0	1	0	0	0	0	0	1	0	0
419	Argyrosomus hololepidotus	demersal	1.02	0.54	-0.47	0.40	0.73	-1.22	0.63	1.82	0.74	0	0	0	0	1	0	0	0	1	0	0	0	0	1	1	1	0	1	0	0	1	0	1	0	0	0	1	1	1
420	Atractoscion aequidens	benthopelagic	-0.49	0.61	-0.28	1.38	3.32	-0.29	1.80	1.39	0.40	0	0	0	0	0	0	0	0	1	0	0	0	0	0	0	0	0	1	0	0	1	0	0	0	0	0	1	0	0
423	Pteroscion peli	benthopelagic	0.16	0.62	-0.39	2.06	0.38	-0.82	0.18	0.00	-0.35	0	0	0	0	1	0	0	0	1	0	0	0	0	1	0	1	0	1	0	0	0	0	0	0	0	0	1	1	0
424	Paralonchurus peruanus	demersal	0.37	-0.24	1.27	3.31	0.64	-1.68	-1.39	0.46	-0.60	0	0	1	0	1	0	1	0	0	1	0	0	0	1	0	1	0	0	0	0	0	0	0	0	0	0	0	1	1
425	Pogonias cromis	demersal	1.88	-0.31	1.72	1.49	2.58	-0.37	0.75	1.66	-0.61	0	0	1	0	1	0	1	1	0	1	0	1	1	1	1	1	0	1	0	0	1	0	0	0	0	0	1	1	1
428	Larimichthys crocea	benthopelagic	-0.27	-0.44	3.31	1.44	-0.64	-0.78	0.46	0.91	-0.55	0	0	0	0	0	0	0	0	0	0	0	0	0	0	0	1	0	1	0	0	1	0	0	0	0	0	1	1	0
436	Pagellus bellottii	demersal	-0.49	0.51	0.00	2.39	0.56	-0.73	0.25	0.27	-0.24	0	0	0	0	1	0	0	0	0	0	0	0	0	1	0	1	0	0	0	0	0	0	0	0	0	0	0	1	0
438	Dentex macrophthalmus	benthopelagic	0.59	-0.14	0.85	0.58	0.25	-0.03	-0.01	0.70	-0.42	0	0	0	0	0	0	0	0	0	1	0	0	1	1	0	1	0	1	1	1	1	0	0	0	0	0	1	0	0
439	Dentex dentex	benthopelagic	-0.06	-0.50	1.83	-0.80	-0.13	-0.40	1.80	1.13	-0.84	0	0	0	0	0	0	0	0	1	1	0	0	0	1	0	0	0	1	0	0	1	0	0	0	0	0	1	0	0
440	Dentex angolensis	demersal	2.53	0.58	-0.15	2.19	0.38	-0.84	0.11	0.14	-0.21	1	1	1	0	1	0	1	1	1	1	0	0	0	1	1	1	1	1	0	1	1	0	0	0	0	0	1	1	1
441	Archosargus probatocephalus	reef-associated	1.67	0.49	0.10	0.51	2.36	-0.23	0.13	1.04	0.10	0	1	1	0	0	0	1	1	0	1	0	0	1	1	1	1	0	1	0	0	1	0	0	0	0	0	1	1	1
442	Argyrops spinifer	demersal	2.10	0.69	-0.49	0.12	0.85	0.72	0.44	0.78	0.86	1	1	1	0	1	0	1	1	1	1	0	0	0	1	0	1	0	1	0	1	1	0	0	0	0	0	1	1	1
444	Cheimerius nufar	reef-associated	-0.27	0.65	-0.19	0.73	3.26	0.12	1.25	0.85	0.49	0	0	0	0	0	0	0	0	1	0	0	0	0	1	0	1	0	1	0	0	0	0	0	0	0	0	1	0	0
445	Pagrus major	demersal	0.59	0.23	1.26	-0.10	0.22	-0.49	0.42	1.13	0.60	0	1	0	0	1	0	0	0	0	1	0	0	0	0	0	1	0	1	0	1	1	0	0	0	0	0	1	1	0
447	Petrus rupestris	demersal	-0.49	-0.03	-0.22	1.38	2.46	-1.96	1.80	1.82	0.12	0	0	0	0	0	0	0	0	1	0	0	0	0	0	0	0	0	1	0	0	1	0	0	0	0	0	1	0	0
449	Rhabdosargus globiceps	benthopelagic	0.37	-0.47	-0.06	2.68	2.99	-1.63	-0.30	0.70	-0.51	0	0	0	0	1	0	0	0	0	1	0	0	0	1	0	1	0	1	0	0	0	0	0	0	0	0	1	1	1
453	Pseudupeneus prayensis	demersal	-0.06	0.57	-0.14	1.92	0.44	-0.80	-0.37	0.54	-0.17	0	0	1	0	1	0	0	0	0	1	0	0	0	1	0	1	0	0	0	0	0	0	0	0	0	0	0	1	0
454	Drepane punctata	reef-associated	-0.06	0.74	-0.71	0.04	0.39	0.75	-0.23	0.44	0.95	0	0	0	0	1	0	0	0	0	0	0	0	0	0	0	1	0	1	0	1	0	0	0	0	0	0	1	1	0
455	Drepane africana	benthopelagic	-0.27	0.61	-0.33	2.04	0.44	-0.86	-0.61	0.34	-0.26	0	0	0	0	1	0	0	0	0	1	0	0	0	0	0	1	0	0	0	0	0	0	0	0	0	0	1	1	0
458	Tautoga onitis	reef-associated	-0.70	-1.41	3.65	1.96	0.10	-1.06	-0.23	1.04	-1.33	0	0	0	0	0	0	1	0	0	1	0	0	0	0	0	1	0	0	0	0	0	0	0	0	0	0	0	0	0
460	Nemadactylus bergi	demersal	1.45	-1.16	0.90	1.89	0.94	-0.40	-0.01	0.21	-1.74	0	1	1	0	1	0	1	0	1	1	0	0	1	1	0	1	0	1	0	1	0	0	0	0	0	0	1	1	0
461	Cheilodactylus variegatus	benthopelagic	1.88	-0.36	1.26	3.49	-1.06	-1.64	-0.18	0.31	-0.72	0	0	1	0	1	1	1	1	1	1	1	0	1	1	0	1	1	1	0	1	0	0	0	0	0	0	0	1	0
467	Dissostichus eleginoides	pelagic-oceanic	1.88	-2.06	-0.17	0.16	0.99	0.34	0.87	1.89	-2.06	0	1	1	0	1	0	0	1	1	1	0	0	1	1	1	1	0	1	0	1	1	0	0	0	0	0	1	1	0
468	Notothenia rossii	demersal	1.24	-2.71	-0.65	-0.98	-0.15	-0.62	0.27	1.05	-2.29	0	1	1	0	1	0	0	1	0	1	0	0	0	1	1	1	0	1	0	0	1	0	0	0	0	0	1	1	0
473	Chaenocephalus aceratus	demersal	1.45	-3.16	-1.08	-1.18	-0.42	-0.96	0.87	0.80	-2.59	0	1	1	0	0	0	1	1	0	0	0	0	0	1	1	1	1	1	0	1	1	0	0	0	0	0	1	1	0
474	Champsocephalus gunnari	pelagic-oceanic	1.88	-2.90	-0.83	-1.07	1.64	-0.85	0.06	0.72	-2.38	0	1	1	0	0	0	0	1	1	0	0	0	1	1	1	1	1	1	0	1	1	0	0	0	0	0	1	1	1
475	Pseudochaenichthys georgianus	demersal	0.81	-3.11	-1.00	-1.13	-0.90	-1.16	0.65	0.62	-2.58	0	1	1	0	0	0	0	1	0	0	0	0	0	1	1	1	0	1	0	0	1	0	0	0	0	0	1	1	0
476	Chionodraco rastrospinosus	benthopelagic	-0.06	-3.25	-1.32	-1.29	-0.90	-1.09	0.68	0.48	-2.55	0	0	0	0	0	0	0	0	0	0	0	0	1	1	0	1	0	1	0	0	1	0	0	0	0	0	1	0	0
477	Channichthys rhinoceratus	demersal	-0.49	-2.72	-0.73	-1.01	1.66	-1.29	-0.35	0.62	-2.15	0	0	0	0	0	0	0	0	0	0	0	0	0	0	0	0	0	1	0	0	1	0	0	0	0	0	1	0	1
478	Chaenodraco wilsoni	benthopelagic	-0.27	-3.34	-1.99	-1.26	0.29	0.47	-0.13	0.29	-2.80	0	0	0	0	0	0	0	0	0	0	0	0	0	1	0	1	0	1	0	0	1	0	0	0	0	0	1	0	0
479	Zoarces viviparus	demersal	1.24	-1.81	3.08	2.29	2.23	-0.49	0.03	0.48	-1.80	0	0	1	0	1	0	1	1	0	1	0	1	1	1	1	1	0	0	0	0	0	0	0	0	0	0	1	1	0
480	Zoarces americanus	demersal	2.10	-2.14	3.63	1.13	1.86	-0.45	-0.16	1.23	-1.80	0	1	1	0	1	0	1	1	0	1	0	0	1	1	0	1	1	1	1	1	1	0	0	0	0	0	1	1	0
481	Trisopterus minutus	benthopelagic	2.32	-1.62	1.35	0.99	1.35	-0.07	0.37	0.22	-1.25	0	0	1	1	1	0	1	1	1	1	0	1	1	1	1	1	0	1	0	0	1	0	0	1	0	0	1	1	0
482	Genypterus blacodes	bathydemersal	1.24	-1.24	0.18	0.53	2.54	-0.29	1.25	1.82	-0.90	0	0	0	0	0	0	0	1	1	1	0	1	0	1	1	1	1	1	0	1	1	0	0	0	0	0	1	0	0
485	Genypterus capensis	bathydemersal	-0.27	-0.70	-0.28	2.47	2.43	-1.26	1.69	1.72	-0.61	0	0	0	0	0	0	0	0	1	0	0	0	0	0	0	1	0	1	0	0	1	0	0	0	0	0	1	0	0
490	Thyrsitops lepidopoides	benthopelagic	-0.27	-0.45	0.77	1.45	-0.70	-0.75	0.70	0.22	-0.71	0	0	0	0	0	0	0	0	0	0	0	0	0	1	0	1	0	1	0	0	1	0	0	0	0	0	1	0	0
491	Pampus argenteus	benthopelagic	1.67	0.74	-0.61	0.93	-0.11	0.61	-0.38	0.62	0.59	0	1	1	0	1	0	0	0	0	1	0	1	1	1	1	1	0	1	0	0	1	0	0	0	0	0	1	1	1
492	Peprilus triacanthus	benthopelagic	1.45	-1.89	3.77	1.39	1.74	-0.58	0.39	-0.07	-1.65	0	1	1	0	1	0	0	1	1	1	0	0	1	1	1	1	0	1	0	0	0	0	0	0	0	0	1	1	0
496	Hyperoglyphe antarctica	benthopelagic	0.16	-0.94	0.09	-0.10	1.06	-0.35	0.85	1.47	-0.63	0	0	0	0	0	0	0	0	1	1	0	0	0	0	0	1	0	1	0	0	1	0	0	0	0	0	1	1	0
501	Sebastes norvegicus	pelagic-oceanic	1.24	-2.37	0.88	-0.40	0.51	1.11	1.01	1.13	-2.29	0	1	1	0	0	0	1	0	1	0	0	0	1	1	1	1	0	1	0	0	1	0	0	0	0	0	1	1	0
503	Sebastes flavidus	reef-associated	1.67	-1.74	0.87	1.91	-0.03	-0.82	0.10	0.72	-1.06	0	1	1	0	1	0	0	1	1	1	0	0	1	1	1	1	0	1	0	0	1	0	0	0	0	0	1	1	0
505	Sebastes mentella	bathypelagic	1.67	-2.53	0.83	-0.38	-0.06	0.51	1.14	0.59	-2.48	1	1	0	0	0	0	1	1	1	1	0	0	1	1	0	1	0	1	1	0	1	0	0	0	0	0	1	1	0
506	Sebastes capensis	demersal	1.24	-0.65	-0.16	3.11	-0.25	-1.40	0.58	0.14	-0.77	0	0	1	0	1	0	0	1	1	1	0	0	1	1	0	1	0	1	0	0	1	0	0	0	0	0	1	1	0
509	Ophiodon elongatus	demersal	0.81	-1.76	0.90	1.88	0.70	-0.74	1.49	1.55	-1.09	0	0	0	0	0	0	0	0	1	1	0	0	1	1	0	1	0	1	0	0	1	1	0	0	0	0	1	1	0
513	Psettodes erumei	demersal	0.16	0.79	-0.78	0.39	0.83	0.20	1.52	0.69	0.64	0	0	0	0	0	0	0	0	1	0	0	0	0	1	0	1	0	1	0	0	1	0	0	0	0	0	1	0	1
514	Hippoglossus stenolepis	demersal	3.18	-2.36	1.78	0.31	2.20	0.04	0.68	2.08	-1.45	0	0	1	0	1	0	1	1	1	1	0	1	1	1	1	1	1	1	1	1	1	1	0	1	0	1	1	1	0
516	Reinhardtius hippoglossoides	benthopelagic	2.75	-2.49	1.77	0.03	2.48	0.28	1.09	0.91	-1.73	1	1	1	0	1	0	1	1	1	1	0	0	1	1	1	1	1	1	0	1	1	0	0	1	0	0	1	1	0
517	Atheresthes stomias	demersal	1.24	-2.21	1.04	0.38	2.24	0.07	0.96	0.96	-1.24	0	0	1	0	1	0	0	0	1	0	0	0	1	1	0	1	1	1	0	1	1	0	0	0	0	0	1	1	0
518	Atheresthes evermanni	demersal	1.67	-2.43	1.63	0.03	1.77	-0.18	1.80	1.13	-1.43	0	0	1	0	1	0	0	1	1	1	0	0	1	1	0	1	1	1	0	1	1	0	0	0	0	0	1	1	0
520	Limanda aspera	demersal	2.53	-2.39	1.66	0.37	1.81	-0.05	0.35	0.42	-1.48	1	1	1	0	1	0	1	1	1	1	0	0	1	1	0	1	1	1	0	1	1	0	0	0	0	0	1	1	1
521	Limanda ferruginea	demersal	2.53	-2.05	3.69	1.16	2.42	-0.41	-0.73	0.69	-1.74	1	1	1	0	1	0	1	0	1	1	0	0	0	1	1	1	1	1	1	1	1	0	0	1	0	0	1	1	0
524	Pseudopleuronectes americanus	demersal	2.53	-2.09	3.71	1.59	1.93	-0.59	-0.64	0.69	-1.84	1	1	1	0	1	0	1	1	0	1	0	0	0	1	1	1	1	1	1	1	1	0	0	0	0	0	1	1	1
525	Solea solea	demersal	3.61	-1.21	1.07	1.32	2.00	-0.27	-0.26	0.78	-0.84	1	1	1	1	1	1	1	1	0	1	0	1	1	1	1	1	1	1	1	1	1	0	0	1	0	0	1	1	1
526	Dicologlossa cuneata	demersal	-0.49	0.04	0.04	2.42	0.60	-0.42	-0.23	-0.07	-0.37	0	0	0	0	1	0	0	0	0	1	0	0	0	0	0	1	0	0	0	0	0	0	0	0	0	0	0	1	0
527	Austroglossus microlepis	bathydemersal	0.37	-0.81	-0.21	4.52	0.48	-1.25	0.05	0.85	-0.94	0	0	1	0	1	0	0	0	0	1	0	0	1	0	0	1	0	1	0	0	0	0	0	0	0	0	1	1	0
529	Scophthalmus rhombus	demersal	2.32	-1.04	1.75	0.60	1.20	0.13	1.32	0.85	-0.97	0	0	1	0	1	0	1	1	1	1	0	0	1	1	1	1	1	1	0	1	1	0	0	1	0	0	1	1	0
531	Stephanolepis cirrhifer	demersal	-0.49	0.26	1.06	-0.45	0.45	-1.46	-1.05	-0.07	0.97	0	0	0	0	0	0	0	0	0	1	0	0	0	1	0	1	0	0	0	0	0	0	0	0	0	0	0	0	1
543	Anchovia clupeoides	benthopelagic	-1.13	0.67	-1.00	0.19	-0.39	-0.27	-0.09	-0.07	0.18	0	0	0	0	0	0	0	0	0	0	0	0	0	0	0	0	0	0	0	0	0	0	0	0	0	0	0	1	0
544	Anchovia macrolepidota	pelagic-neritic	-1.13	0.54	0.36	0.89	0.04	-0.87	-1.31	-0.25	0.17	0	0	0	0	0	0	0	0	0	0	0	0	0	0	0	0	0	0	0	0	0	0	0	0	0	0	0	1	0
545	Anchoa mitchilli	pelagic-neritic	2.53	0.05	1.97	1.26	3.65	-0.60	0.01	-1.16	-0.33	0	1	1	1	1	0	1	1	0	1	0	1	1	1	1	1	1	1	0	0	1	0	0	0	0	0	1	1	1
547	Cetengraulis edentulus	pelagic-neritic	-0.92	0.66	-0.88	-0.04	-0.14	-0.38	-2.30	-0.76	0.26	0	0	0	0	0	0	0	0	0	0	0	0	0	0	1	0	0	0	0	0	0	0	0	0	0	0	0	1	0
548	Cetengraulis mysticetus	pelagic-neritic	-0.92	0.41	0.79	1.01	-0.10	-0.81	-1.69	-0.38	0.13	0	0	0	0	0	0	0	0	0	0	0	0	0	0	0	1	0	0	0	0	0	0	0	0	0	0	0	1	0
555	Encrasicholina devisi	reef-associated	1.02	0.74	-0.69	0.22	-0.91	0.83	0.34	-1.39	0.89	0	0	1	0	1	0	0	1	0	1	0	0	1	1	0	1	0	1	0	0	1	0	0	0	0	0	1	1	0
556	Encrasicholina heteroloba	reef-associated	1.02	0.75	-0.69	0.18	-0.15	0.87	0.23	-0.98	0.85	0	0	1	0	1	0	0	0	1	0	0	1	1	1	0	1	0	1	0	0	1	0	0	0	0	0	1	1	0
569	Stolephorus indicus	pelagic-neritic	0.16	0.75	-0.76	-0.03	0.58	0.86	0.66	-0.73	0.91	0	0	0	0	0	0	0	0	0	0	0	0	1	1	0	1	0	1	0	0	1	0	0	0	0	0	1	1	0
572	Labrus bergylta	reef-associated	2.53	-1.59	1.60	1.61	1.86	-0.46	-0.23	0.72	-1.22	0	1	1	0	1	1	1	1	0	1	0	1	1	1	1	1	0	1	0	1	1	0	0	0	0	0	1	1	1
582	Thryssa baelama	reef-associated	1.02	0.76	-0.79	-0.26	-0.28	0.75	-0.97	-0.69	1.00	0	0	0	0	1	0	0	1	1	1	0	1	1	1	0	1	0	0	0	0	1	0	0	0	0	0	1	1	0
590	Thryssa kammalensis	pelagic-neritic	-0.49	0.87	-1.14	1.00	-1.04	-0.31	-0.64	-0.76	0.61	0	0	0	0	0	0	0	0	0	1	0	0	0	1	0	1	0	0	0	0	0	0	0	0	0	0	0	1	0
594	Thryssa mystax	pelagic-oceanic	-0.49	0.82	-0.90	0.79	-0.66	0.40	0.94	-0.73	0.08	0	0	0	0	0	0	0	0	0	0	0	0	0	1	0	1	0	0	0	0	1	0	0	0	0	0	1	0	0
596	Thryssa purava	pelagic-neritic	0.16	0.77	-0.71	1.89	-1.55	-1.26	0.17	-0.73	0.21	0	0	0	0	0	0	0	0	0	0	0	1	0	1	0	1	0	1	0	0	1	0	0	0	0	0	1	1	0
599	Thryssa setirostris	pelagic-neritic	-0.92	0.71	-0.66	-0.03	0.44	0.66	-0.23	-0.58	0.99	0	0	0	0	0	0	0	0	0	0	0	0	0	1	0	1	0	0	0	0	0	0	0	0	0	0	0	0	0
611	Setipinna taty	pelagic-neritic	-0.92	0.81	-0.84	1.29	-0.66	0.01	-0.43	-0.74	0.31	0	0	0	0	0	0	0	0	0	0	0	0	0	1	0	1	0	0	0	0	0	0	0	0	0	0	0	0	0
612	Setipinna tenuifilis	pelagic-neritic	-0.49	0.76	-0.68	0.63	-0.28	0.33	0.25	-0.38	0.80	0	0	0	0	0	0	0	0	0	1	0	0	0	0	0	1	0	1	0	0	0	0	0	0	0	0	1	0	0
616	Lampanyctus alatus	bathypelagic	0.81	0.08	-0.04	-1.06	1.01	2.37	-0.40	-1.66	-0.82	0	0	1	0	0	0	0	1	0	1	0	1	1	1	0	1	0	0	0	0	1	0	0	0	0	0	1	1	0
623	Lampanyctus pusillus	bathypelagic	0.81	-0.50	0.20	-1.04	1.12	2.19	-0.09	-2.00	-1.09	0	0	1	0	0	0	0	1	0	1	0	1	1	1	0	1	0	0	0	0	1	0	0	0	0	0	1	1	0
625	Coilia dussumieri	pelagic-neritic	-0.49	0.84	-0.98	1.05	-1.18	0.10	-0.26	-0.47	0.41	0	0	0	0	0	0	0	0	0	0	0	1	0	0	0	1	0	0	0	0	0	0	0	0	0	0	1	1	0
630	Coilia nasus	pelagic-neritic	-0.92	-0.40	3.04	1.44	-0.50	-0.75	-0.78	0.24	-0.07	0	0	0	0	0	0	0	0	0	0	0	0	1	0	0	1	0	0	0	0	0	0	0	0	0	0	0	0	0
637	Hexanchus griseus	bathydemersal	0.81	-0.09	0.24	-0.05	0.91	1.29	1.66	2.70	-0.09	0	0	0	0	0	0	0	1	1	1	0	0	0	1	0	1	0	1	0	0	1	1	0	0	0	1	1	0	0
641	Echinorhinus brucus	bathydemersal	-0.49	-0.23	0.46	-0.19	-0.88	0.77	1.80	2.26	-0.12	0	0	0	0	0	0	0	0	0	0	0	0	0	1	0	0	0	1	0	0	0	1	0	0	0	0	1	0	0
642	Echinorhinus cookei	benthopelagic	-0.70	-0.67	1.38	0.22	-0.79	0.16	1.61	2.51	-0.45	0	0	0	0	0	0	0	0	0	0	0	0	0	0	0	0	0	1	0	0	0	1	0	0	0	0	1	0	0
645	Lepidopus caudatus	benthopelagic	0.16	-0.78	0.29	0.11	1.91	0.16	1.09	1.87	-0.53	0	0	0	0	0	0	0	0	1	0	0	0	0	1	1	1	0	1	0	0	1	0	0	0	0	0	1	0	0
646	Aphanopus carbo	bathypelagic	-0.27	-1.63	0.25	-0.54	-0.49	0.03	1.76	1.23	-1.17	0	0	0	0	0	0	0	0	1	0	0	0	0	0	0	1	0	1	0	0	1	0	0	0	0	0	1	0	0
648	Centrophorus granulosus	bathydemersal	0.16	0.44	-0.45	0.20	0.56	0.77	1.80	1.66	0.45	0	0	0	0	0	0	0	0	1	0	0	0	0	1	0	1	0	1	0	0	0	1	0	0	0	0	1	0	1
650	Centrophorus lusitanicus	bathydemersal	-0.06	0.37	-0.29	1.09	-0.35	-0.02	1.68	1.60	0.18	0	0	0	0	0	0	0	0	1	0	0	0	0	1	0	1	0	1	0	0	1	0	0	0	0	0	1	0	0
651	Centrophorus moluccensis	bathydemersal	-0.06	0.35	-0.21	-0.71	0.12	0.09	1.50	1.13	0.63	0	0	0	0	0	0	0	0	1	1	0	0	0	0	0	1	0	1	0	0	0	0	0	0	0	0	1	1	0
653	Centrophorus squamosus	bathydemersal	0.37	-0.48	-0.03	-0.19	1.38	0.36	1.62	1.62	-0.12	0	0	0	0	0	0	0	0	1	1	0	0	0	1	0	1	0	1	0	0	1	1	0	0	0	0	1	0	0
656	Centroscyllium fabricii	bathydemersal	0.37	-1.97	0.68	-0.03	1.36	0.57	1.16	1.20	-1.36	0	1	0	0	0	0	0	0	1	1	0	0	0	1	0	1	0	1	0	0	1	0	0	0	0	0	1	0	0
660	Centroscyllium nigrum	benthopelagic	-0.49	0.33	0.12	0.04	-0.82	-0.50	0.73	0.46	-0.10	0	0	0	0	0	0	0	0	0	0	0	0	0	0	0	0	0	1	0	0	1	0	0	0	0	0	1	1	0
662	Centroscymnus coelolepis	bathydemersal	1.24	-0.66	0.42	-0.53	0.60	0.92	1.26	1.31	-0.67	0	1	0	0	0	0	0	1	1	1	0	0	0	1	0	1	0	1	0	0	1	1	0	0	0	1	1	1	0
663	Centroscymnus crepidater	bathydemersal	-0.27	-0.29	-0.36	-0.06	2.06	0.64	1.80	1.39	-0.08	0	0	0	0	0	0	0	0	1	0	0	0	0	0	0	1	0	1	0	0	1	0	0	0	0	0	1	0	0
667	Centroscymnus plunketi	bathydemersal	-0.27	-1.31	-0.03	-0.55	1.00	-0.37	1.80	1.40	-0.95	0	0	0	0	0	0	0	0	1	1	0	0	0	0	0	0	0	1	0	0	1	0	0	0	0	0	1	0	0
668	Cirrhigaleus barbifer	bathydemersal	-0.49	-0.39	0.84	-0.59	-1.77	-0.83	0.92	1.36	-0.12	0	0	0	0	0	0	0	0	0	0	0	0	0	0	0	0	0	1	0	0	1	0	0	0	0	0	1	1	0
670	Deania calcea	bathydemersal	0.37	-1.16	0.35	-0.35	2.18	0.44	1.56	1.33	-0.88	0	0	0	0	0	0	0	0	1	1	0	0	0	1	1	1	0	1	0	0	1	0	0	0	0	0	1	0	0
672	Deania profundorum	bathydemersal	-0.27	0.42	-0.37	1.00	0.39	0.22	1.80	0.90	0.30	0	0	0	0	0	0	0	0	1	1	0	0	0	0	0	0	0	1	0	0	1	0	0	0	0	0	1	0	0
675	Etmopterus brachyurus	bathydemersal	-0.49	0.67	-0.60	-0.70	0.06	0.22	1.44	0.44	0.87	0	0	0	0	0	0	0	0	1	0	0	0	0	0	0	1	0	1	0	0	0	0	0	0	0	0	1	0	0
678	Etmopterus gracilispinis	benthopelagic	0.16	-0.11	0.47	0.54	-0.66	-0.52	1.42	0.09	-0.04	0	0	0	0	0	0	0	0	1	1	0	0	0	1	0	1	0	1	0	0	1	0	0	0	0	0	1	0	0
679	Etmopterus granulosus	bathydemersal	-0.27	-1.72	-0.27	0.07	0.01	-0.24	1.23	0.62	-1.27	0	0	0	0	0	0	0	0	1	0	0	0	0	1	0	1	0	1	0	0	0	0	0	0	0	0	1	0	0
684	Etmopterus pusillus	benthopelagic	-0.49	0.16	0.22	0.05	0.66	0.52	1.59	0.44	0.11	0	0	0	0	0	0	0	0	1	0	0	0	0	0	0	0	0	1	0	0	1	0	0	0	0	0	1	0	0
687	Etmopterus spinax	bathydemersal	0.59	-0.72	0.31	0.34	0.65	0.14	1.35	0.62	-0.52	0	1	0	0	0	0	0	0	1	1	0	0	0	1	0	1	0	1	0	0	1	0	0	0	0	0	1	1	0
692	Lichia amia	pelagic-neritic	0.37	0.10	0.54	0.91	0.47	0.28	1.49	1.82	0.07	0	0	0	0	0	0	0	1	1	1	0	0	0	1	0	1	0	1	0	0	1	0	0	0	0	0	1	0	0
695	Limanda limanda	demersal	3.82	-1.68	1.62	1.20	2.14	-0.14	-0.11	0.22	-1.31	1	1	1	1	1	1	1	1	1	1	0	1	1	1	1	1	1	1	1	1	1	0	0	1	0	0	1	1	1
696	Isistius brasiliensis	bathypelagic	0.16	0.42	-0.34	-0.96	0.21	2.19	0.59	0.27	-0.77	0	0	0	0	0	0	0	0	1	0	0	0	0	1	0	1	0	1	0	0	1	0	0	0	0	1	1	0	0
705	Squaliolus laticaudus	bathypelagic	-1.13	0.25	-0.10	-0.80	-0.81	1.83	1.28	-0.38	-0.62	0	0	0	0	0	0	0	0	1	0	0	0	0	0	0	0	0	0	0	0	0	0	0	0	0	0	0	0	0
706	Lithognathus mormyrus	demersal	1.45	-0.36	1.20	0.23	0.67	-0.22	-0.06	0.54	-0.38	0	0	1	0	1	0	1	0	0	1	0	0	1	1	0	1	1	1	0	1	1	0	0	0	0	0	1	1	0
707	Cirrhigaleus asper	bathydemersal	-0.70	0.53	-0.28	-0.45	-1.16	-0.02	1.80	1.31	0.37	0	0	0	0	0	0	0	0	1	0	0	0	0	0	0	0	0	1	0	0	0	0	0	0	0	0	1	0	0
711	Squalus megalops	bathydemersal	0.81	-0.03	-0.21	-0.31	1.91	-0.61	1.35	0.80	0.43	0	0	1	0	1	0	0	0	1	1	0	0	0	1	0	1	0	1	0	0	1	0	0	0	0	0	1	1	0
713	Squalus mitsukurii	benthopelagic	1.02	-0.45	0.89	0.25	1.23	0.50	1.54	1.02	-0.17	0	1	1	0	1	0	0	0	1	1	0	0	0	1	0	1	0	1	0	0	1	0	0	0	0	0	1	1	0
715	Oxynotus bruniensis	bathydemersal	-0.49	-1.06	0.11	-0.28	0.61	-0.41	0.99	0.62	-0.71	0	0	0	0	0	0	0	0	0	0	0	0	0	0	0	0	0	1	0	0	1	0	0	0	0	0	1	1	0
716	Lophius piscatorius	bathydemersal	1.88	-1.27	0.55	-0.06	0.93	-0.09	1.88	1.82	-0.82	1	0	1	0	0	0	0	0	1	1	0	0	1	1	1	1	0	1	0	0	1	1	0	1	1	0	1	1	0
717	Oxynotus caribbaeus	bathydemersal	-0.49	0.64	-0.68	-0.56	-2.03	-1.13	0.99	0.42	0.30	0	0	0	0	0	0	0	0	0	0	0	0	0	0	0	0	0	1	0	0	1	0	0	0	0	0	1	1	0
720	Pliotrema warreni	demersal	-0.27	-0.14	-0.21	1.01	0.04	-1.26	1.18	1.66	0.00	0	0	0	0	0	0	0	0	1	0	0	0	0	1	0	1	0	1	0	0	0	0	0	0	0	0	1	0	0
725	Squatina aculeata	demersal	-0.27	0.46	-0.06	2.50	0.32	-0.96	1.18	1.76	-0.21	0	0	0	0	0	0	0	0	1	0	0	0	0	1	0	1	0	1	0	0	0	0	0	0	0	0	1	0	0
727	Squatina argentina	demersal	-0.06	-1.12	1.29	2.14	-1.02	-1.55	-0.09	1.66	-1.39	0	0	0	0	0	0	0	0	1	0	0	0	0	0	0	1	0	1	0	0	1	0	0	0	0	0	1	1	0
729	Squatina californica	demersal	-0.06	-0.32	1.49	1.71	0.07	-1.00	1.35	1.55	-0.30	0	0	0	0	0	0	0	0	1	0	0	0	0	0	0	0	0	1	0	0	1	0	0	0	0	0	1	1	1
735	Squatina oculata	demersal	-0.27	0.06	0.15	2.36	0.39	-0.71	1.80	1.60	-0.33	0	0	0	0	0	0	0	0	1	0	0	0	0	1	0	1	0	1	0	0	0	0	0	0	0	0	1	0	0
736	Squatina squatina	demersal	0.16	-0.94	1.15	0.60	-0.15	-0.06	1.06	1.73	-0.73	0	0	0	0	0	0	0	0	1	1	0	0	0	1	0	1	0	1	0	0	1	0	0	0	0	0	1	0	0
737	Squatina tergocellata	bathydemersal	-0.49	-0.65	-0.36	-0.55	-0.48	-1.69	1.71	1.13	-0.34	0	0	0	0	0	0	0	0	1	0	0	0	0	0	0	0	0	1	0	0	1	0	0	0	0	0	1	0	0
739	Heterodontus francisci	demersal	1.02	-0.29	1.51	1.69	0.26	-1.14	0.25	1.33	-0.37	0	0	0	0	0	0	0	1	1	1	0	0	0	1	0	1	0	1	0	1	1	0	0	0	0	0	1	1	1
740	Heterodontus galeatus	reef-associated	-0.06	-0.04	0.25	-0.15	-0.41	-2.08	0.37	1.55	0.32	0	0	0	0	0	0	0	0	0	1	0	0	0	0	0	1	0	1	0	1	1	0	0	0	0	0	1	0	0
741	Heterodontus japonicus	demersal	0.37	-0.18	2.22	-0.22	-0.55	-0.94	0.29	1.31	0.28	0	0	0	0	0	0	0	1	0	1	0	0	0	1	0	1	0	1	0	1	1	0	0	0	0	0	1	0	0
742	Heterodontus mexicanus	demersal	-0.27	0.21	1.76	1.55	-0.49	-1.16	1.20	1.66	0.04	0	0	0	0	0	0	0	0	0	0	0	0	0	1	0	1	0	1	0	0	1	0	0	0	0	0	1	0	0
743	Heterodontus portusjacksoni	demersal	0.16	-0.54	-0.13	-0.41	1.00	-0.67	-0.01	1.63	-0.33	0	0	0	0	1	0	0	0	0	1	0	0	0	0	0	1	0	1	0	1	0	0	0	0	0	0	1	1	0
744	Heterodontus quoyi	reef-associated	-0.27	-0.18	1.37	3.43	-1.30	-2.03	0.15	1.20	-0.58	0	0	0	0	0	0	0	0	0	1	0	0	0	1	0	1	0	0	0	0	1	0	0	0	0	0	0	1	0
746	Heterodontus zebra	reef-associated	0.16	0.50	0.34	-0.15	-0.99	-0.53	0.96	1.35	0.84	0	0	0	0	0	0	0	0	0	1	0	0	0	1	0	1	0	1	0	0	1	0	0	0	0	0	1	1	0
747	Carcharias taurus	reef-associated	-0.06	0.19	0.31	0.65	1.08	0.74	1.69	2.32	0.29	0	0	0	0	0	0	0	0	1	0	0	0	0	0	0	1	0	1	0	0	1	1	0	0	0	0	1	0	0
749	Odontaspis ferox	benthopelagic	-0.06	0.26	0.54	0.68	-0.65	0.57	1.21	2.63	0.19	0	0	0	0	0	0	0	0	1	0	0	0	0	1	0	1	0	1	0	0	1	0	0	0	0	0	1	0	0
751	Carcharodon carcharias	pelagic-oceanic	1.24	-0.11	0.17	-0.67	1.28	2.35	1.76	2.81	-0.80	0	0	0	0	0	0	0	0	1	1	0	0	0	1	0	1	0	1	0	0	1	1	0	1	1	1	1	1	0
752	Isurus oxyrinchus	pelagic-oceanic	1.24	0.17	-0.15	-0.99	1.78	2.43	1.49	2.51	-0.80	0	0	0	0	0	0	0	0	1	1	0	0	0	1	0	1	0	1	0	0	1	1	0	1	0	1	1	1	1
753	Isurus paucus	pelagic-oceanic	0.16	0.41	-0.33	-0.96	-0.53	2.26	1.80	2.55	-0.73	0	0	0	0	0	0	0	0	1	1	0	0	0	0	0	0	0	1	0	0	1	1	0	0	0	0	1	1	0
754	Maurolicus muelleri	bathypelagic	0.59	-0.63	0.20	-0.26	1.21	1.68	-0.35	-1.39	-0.84	0	0	0	0	0	0	0	0	0	0	0	1	1	1	1	1	0	1	0	0	1	0	0	0	0	0	1	1	0
755	Lamna ditropis	pelagic-oceanic	-0.27	-2.35	1.53	0.06	0.62	0.23	1.80	2.24	-1.85	0	0	0	0	0	0	0	0	1	0	0	0	0	0	0	0	0	1	0	0	1	1	0	0	0	0	1	0	0
756	Eucrossorhinus dasypogon	reef-associated	-0.49	0.74	-0.62	-0.21	-1.14	-0.27	0.90	2.42	1.10	0	0	0	0	0	0	0	0	0	0	0	0	0	0	0	0	0	1	0	0	1	0	0	0	0	0	1	1	0
757	Orectolobus japonicus	demersal	-0.27	-0.09	2.05	0.28	-1.06	-0.47	0.63	1.13	0.41	0	0	0	0	0	0	0	0	0	0	0	0	0	0	0	1	0	1	0	0	1	0	0	0	0	0	1	1	0
758	Orectolobus maculatus	reef-associated	-0.49	-0.37	-0.15	-0.42	0.12	-0.92	1.33	2.29	-0.11	0	0	0	0	0	0	0	0	0	1	0	0	0	0	0	1	0	1	0	0	0	0	0	0	0	0	1	0	0
759	Orectolobus ornatus	reef-associated	-0.49	-0.24	-0.06	-0.52	-0.34	-0.52	0.90	2.19	0.15	0	0	0	0	0	0	0	0	0	0	0	0	0	0	0	0	0	1	0	0	1	0	0	0	0	0	1	1	0
760	Orectolobus wardi	reef-associated	-0.49	0.70	-0.34	-0.17	-1.67	-0.76	0.94	0.67	1.01	0	0	0	0	0	0	0	0	0	0	0	0	0	0	0	0	0	1	0	0	1	0	0	0	0	0	1	1	0
763	Apristurus brunneus	demersal	0.37	-1.37	0.51	2.44	-0.04	-1.14	0.97	0.76	-0.89	0	0	0	0	0	0	0	0	1	1	0	0	0	1	0	1	0	1	0	0	1	0	0	0	0	0	1	1	0
775	Apristurus microps	bathydemersal	-0.06	-1.07	1.38	0.50	-0.97	-0.61	1.38	0.64	-0.74	0	0	0	0	0	0	0	0	1	0	0	0	0	1	0	1	0	1	0	0	0	0	0	0	0	0	1	1	0
781	Apristurus saldanha	bathydemersal	-0.70	-0.46	-0.16	0.83	-1.00	-1.89	1.80	1.00	-0.34	0	0	0	0	0	0	0	0	1	0	0	0	0	0	0	0	0	1	0	0	0	0	0	0	0	0	1	0	0
789	Asymbolus vincenti	reef-associated	-0.70	-0.76	-0.26	-0.56	-0.98	-1.09	1.80	0.64	-0.57	0	0	0	0	0	0	0	0	0	0	0	0	0	0	0	0	0	1	0	0	1	0	0	0	0	0	1	0	0
797	Cephaloscyllium isabellum	reef-associated	0.37	-1.16	0.22	-0.12	1.70	-0.71	0.75	1.13	-0.81	0	0	0	0	1	0	0	0	1	1	0	0	0	0	0	1	0	1	0	0	0	1	0	0	0	0	1	1	0
801	Cephaloscyllium sufflans	demersal	-0.49	0.38	-0.35	0.25	-0.69	-1.75	1.35	1.23	0.65	0	0	0	0	0	0	0	0	1	0	0	0	0	0	0	1	0	1	0	0	0	0	0	0	0	0	1	0	0
802	Cephaloscyllium ventriosum	demersal	-0.49	-0.25	1.04	1.48	-0.38	-0.71	0.70	1.23	-0.19	0	0	0	0	0	0	0	0	0	1	0	0	0	0	0	1	0	1	0	0	0	0	0	0	0	0	1	0	0
805	Figaro boardmani	bathydemersal	-0.06	-0.57	0.00	-0.42	0.30	-0.71	1.20	0.64	-0.26	0	0	0	0	0	0	0	0	1	1	0	0	0	0	0	1	0	1	0	0	1	0	0	0	0	0	1	0	0
806	Galeus eastmani	bathydemersal	0.81	0.71	-0.70	-0.81	-0.86	0.53	0.66	0.22	0.61	0	0	1	0	1	0	0	0	1	1	0	0	0	1	0	1	0	1	0	0	1	0	0	0	0	0	1	1	0
807	Galeus melastomus	demersal	1.88	-1.15	0.72	-0.32	0.71	0.28	0.05	0.85	-0.90	0	1	1	0	1	0	0	1	1	1	1	0	0	1	1	1	0	1	0	0	1	0	0	0	1	0	1	1	0
809	Galeus nipponensis	bathydemersal	1.45	0.35	0.86	-0.97	-1.48	-1.28	1.23	0.78	0.25	0	0	1	0	1	0	0	0	1	1	0	0	0	1	1	1	1	1	0	1	1	0	0	0	0	0	1	1	0
811	Galeus polli	bathydemersal	-0.27	0.30	0.04	2.26	0.56	-0.89	1.80	0.34	-0.19	0	0	0	0	0	0	0	0	1	0	0	0	0	0	0	1	0	1	0	0	1	0	0	0	0	0	1	0	0
817	Bythaelurus canescens	bathydemersal	0.81	-1.23	0.01	1.43	-1.45	-1.04	1.09	0.78	-1.04	0	1	1	0	1	0	0	0	1	0	0	0	0	1	0	1	0	1	0	0	1	0	0	0	0	0	1	1	0
819	Bythaelurus hispidus	bathydemersal	0.16	0.82	-1.07	-0.25	-1.72	-1.21	1.25	-0.21	0.74	0	0	0	0	0	0	0	0	1	0	0	0	0	1	0	1	0	1	0	0	1	0	0	0	0	0	1	1	0
821	Halaelurus lineatus	demersal	-0.70	0.32	-0.28	0.22	-1.09	-1.67	1.80	0.55	0.60	0	0	0	0	0	0	0	0	1	0	0	0	0	0	0	0	0	1	0	0	0	0	0	0	0	0	1	0	0
822	Bythaelurus lutarius	bathydemersal	-0.06	0.61	-0.62	-0.11	-1.35	-1.37	1.23	0.06	0.70	0	0	0	0	0	0	0	0	1	1	0	0	0	0	0	1	0	1	0	0	1	0	0	0	0	0	1	0	0
823	Halaelurus natalensis	demersal	0.16	-0.39	-0.10	2.32	0.55	-1.77	0.75	0.34	-0.42	0	0	0	0	1	0	0	0	1	1	0	0	0	0	0	1	0	1	0	0	0	0	0	0	0	0	1	1	0
825	Haploblepharus edwardsii	demersal	0.37	-0.39	-0.11	2.23	-3.68	-1.72	0.77	0.61	-0.41	0	0	0	0	1	0	0	0	1	0	0	0	0	1	0	1	0	1	0	0	0	1	0	0	0	0	1	1	0
828	Holohalaelurus punctatus	bathydemersal	-0.06	0.49	-0.42	0.15	-1.01	-1.08	1.23	0.09	0.69	0	0	0	0	0	0	0	0	1	1	0	0	0	0	0	1	0	1	0	0	1	0	0	0	0	0	1	0	0
829	Holohalaelurus regani	bathydemersal	0.16	-0.65	-0.07	2.89	1.43	-0.99	1.16	0.76	-0.62	0	0	0	0	0	0	0	0	1	1	0	0	0	1	0	1	0	1	0	0	1	0	0	0	0	0	1	0	0
833	Parmaturus xaniurus	demersal	0.37	-0.60	0.78	1.15	-0.37	-1.19	0.73	0.34	-0.51	0	0	0	0	0	0	0	0	1	1	0	0	0	1	0	1	0	1	0	0	1	0	0	0	0	0	1	1	0
835	Poroderma africanum	demersal	0.16	-0.42	-0.10	2.45	-0.07	-1.77	0.84	1.14	-0.47	0	0	0	0	1	0	0	0	1	1	0	0	0	0	0	1	0	1	0	0	0	0	0	0	0	0	1	1	0
837	Poroderma pantherinum	reef-associated	-0.27	-0.28	-0.13	1.70	-0.23	-1.40	1.04	0.96	-0.23	0	0	0	0	1	0	0	0	0	1	0	0	0	0	0	0	0	1	0	0	0	0	0	0	0	0	1	1	0
838	Schroederichthys bivius	demersal	1.88	-1.53	0.52	1.85	1.21	-0.59	0.68	0.78	-2.08	1	0	1	0	1	0	0	0	1	1	0	0	0	1	0	1	1	1	0	1	1	1	0	0	0	0	1	1	1
840	Schroederichthys maculatus	bathydemersal	-0.49	0.71	-1.08	-0.88	-1.75	-1.16	1.54	0.03	0.26	0	0	0	0	0	0	0	0	1	0	0	0	0	0	0	0	0	1	0	0	1	0	0	0	0	0	1	0	0
841	Notoscopelus elongatus	pelagic-oceanic	-1.13	-0.52	1.87	-0.79	0.04	-0.53	-0.09	-1.10	-1.14	0	0	0	0	0	0	0	0	0	0	0	0	0	0	0	0	0	0	0	0	0	0	0	0	0	0	0	1	0
845	Scyliorhinus canicula	demersal	3.18	-1.13	0.77	0.36	1.97	-0.02	0.37	1.13	-0.74	1	0	1	1	1	0	1	1	1	1	0	0	1	1	1	1	1	1	1	1	1	1	0	1	0	0	1	1	0
846	Scyliorhinus capensis	demersal	0.37	-0.59	-0.09	2.24	0.62	-1.34	0.85	1.33	-0.58	0	0	0	0	1	0	0	0	1	1	0	0	0	1	0	1	0	1	0	0	0	0	0	0	0	0	1	1	0
850	Oblada melanura	benthopelagic	0.81	-0.39	1.47	-0.24	0.71	-0.18	-0.13	0.06	-0.70	0	0	0	0	1	0	0	0	1	0	0	1	1	1	0	1	0	1	0	0	1	0	0	0	0	0	1	1	0
854	Scyliorhinus stellaris	reef-associated	1.24	-1.01	1.40	0.46	0.81	0.24	0.25	1.66	-0.85	0	0	0	0	1	0	1	1	1	1	0	0	0	1	0	1	0	1	0	0	1	1	0	0	0	0	1	1	0
857	Carcharhinus acronotus	reef-associated	0.59	0.50	-0.10	0.04	-0.20	-0.14	1.80	1.82	0.15	0	0	0	0	0	0	0	0	1	1	0	0	0	1	0	1	0	1	0	0	1	1	0	0	0	0	1	1	0
858	Carcharhinus albimarginatus	reef-associated	0.37	0.69	-0.61	-0.49	1.40	0.83	1.76	2.23	0.83	0	0	0	0	0	0	0	0	1	1	0	0	0	0	0	1	0	1	0	0	1	1	0	0	0	0	1	1	0
861	Carcharhinus amblyrhynchos	reef-associated	0.37	0.67	-0.62	-0.60	0.46	0.83	1.80	2.06	0.83	0	0	0	0	0	0	0	0	1	1	0	0	0	1	0	1	0	1	0	0	1	0	0	0	0	0	1	0	1
862	Carcharhinus amboinensis	reef-associated	0.37	0.74	-0.63	0.27	-0.54	0.46	1.44	2.16	0.87	0	0	0	0	0	0	0	0	1	1	0	0	0	1	0	1	0	1	0	0	0	1	0	0	0	1	1	0	0
864	Carcharhinus brachyurus	reef-associated	0.81	0.04	0.67	-0.22	0.95	0.46	1.80	2.31	0.35	0	1	0	0	0	0	0	0	1	0	0	0	0	1	0	1	0	1	0	0	1	1	0	0	0	1	1	0	1
865	Carcharhinus brevipinna	reef-associated	0.59	0.58	-0.28	0.25	0.56	0.92	1.80	2.23	0.62	0	0	0	0	0	0	0	0	1	1	0	0	0	1	0	1	0	1	0	0	1	1	0	0	0	0	1	0	1
866	Carcharhinus cautus	reef-associated	1.02	0.64	-0.42	-0.38	-1.32	-0.14	1.23	1.54	1.02	0	0	0	0	0	0	0	1	1	1	0	0	0	1	0	1	0	1	0	0	1	0	0	1	1	0	1	0	1
867	Carcharhinus dussumieri	reef-associated	0.81	0.67	0.20	2.31	-0.38	-0.48	1.80	1.09	0.18	0	0	0	0	1	0	0	0	1	1	0	0	0	1	0	1	0	1	0	0	1	0	0	0	0	0	1	1	1
868	Carcharhinus falciformis	reef-associated	0.59	0.55	-0.51	-0.97	1.90	1.96	1.62	2.38	-0.67	0	0	0	0	0	0	0	0	1	1	0	0	0	1	0	1	0	1	0	0	1	1	0	0	0	0	1	1	0
870	Carcharhinus galapagensis	reef-associated	0.59	0.61	-0.42	-0.46	0.23	0.90	1.52	2.44	0.63	0	0	0	0	0	0	0	0	1	1	0	0	0	1	0	1	0	1	0	0	1	1	0	0	0	1	1	0	0
874	Carcharhinus limbatus	reef-associated	1.45	0.59	-0.30	0.10	1.32	1.00	1.73	2.14	0.67	0	0	1	0	0	0	0	0	1	1	0	0	0	1	1	1	0	1	0	0	1	1	0	0	0	1	1	1	1
875	Carcharhinus longimanus	pelagic-oceanic	1.45	0.25	-0.16	-0.95	1.04	2.19	1.61	2.51	-0.74	0	0	1	0	0	0	0	0	1	1	0	0	0	1	0	1	0	1	0	0	1	1	0	1	1	1	1	0	1
876	Carcharhinus macloti	demersal	0.37	0.73	-0.60	0.27	-0.11	0.59	1.25	1.23	0.88	0	0	0	0	0	0	0	0	1	0	0	0	0	1	0	1	0	1	0	0	1	1	0	0	0	0	1	1	0
878	Carcharhinus obscurus	reef-associated	1.45	0.36	0.04	-0.14	1.16	0.68	1.66	2.56	0.36	0	0	0	0	0	0	0	0	1	1	0	0	1	1	0	1	0	1	0	1	1	1	0	0	0	1	1	1	1
879	Carcharhinus perezii	reef-associated	-0.49	0.65	-0.78	-0.66	-0.18	-0.11	1.80	2.23	0.24	0	0	0	0	0	0	0	0	0	0	0	0	0	0	0	0	0	1	0	0	1	1	0	0	0	0	1	0	0
880	Carcharhinus plumbeus	benthopelagic	1.24	0.34	-0.11	-0.07	1.06	0.88	1.33	1.72	0.41	0	0	0	0	0	0	1	0	1	1	0	0	0	1	0	1	0	1	0	1	1	1	0	0	0	0	1	1	1
881	Carcharhinus porosus	demersal	0.16	0.62	-0.50	0.30	-0.16	-0.05	1.56	1.54	0.18	0	0	0	0	0	0	0	0	1	0	0	0	0	1	0	1	0	1	0	0	1	1	0	0	0	0	1	0	0
882	Carcharhinus sealei	reef-associated	-0.49	0.75	-0.73	0.35	-0.82	0.69	1.30	1.13	0.89	0	0	0	0	0	0	0	0	1	0	0	0	0	0	0	1	0	1	0	0	0	0	0	0	0	0	1	0	0
883	Carcharhinus signatus	benthopelagic	0.37	0.34	0.04	1.20	0.56	-0.27	1.80	2.16	-0.06	0	0	0	0	0	0	0	0	1	1	0	0	0	1	0	1	0	1	0	0	1	0	0	0	0	0	1	1	0
884	Carcharhinus sorrah	reef-associated	0.59	0.74	-0.68	-0.16	1.02	0.62	1.47	1.60	0.95	0	0	0	0	0	0	0	0	1	1	0	0	0	1	0	1	0	1	0	0	1	1	0	0	0	0	1	0	1
886	Galeocerdo cuvier	benthopelagic	2.10	0.47	-0.05	-0.27	1.34	0.95	1.66	3.14	0.43	0	1	0	0	1	0	0	1	1	1	0	0	0	1	0	1	0	1	0	0	1	1	0	1	1	1	1	1	1
889	Pagellus acarne	benthopelagic	1.45	-0.53	1.48	-0.33	0.29	-0.09	0.49	0.11	-0.64	0	0	1	0	1	0	1	0	0	1	0	0	0	1	1	1	1	1	0	1	1	0	0	0	0	0	1	1	0
890	Pagellus bogaraveo	benthopelagic	1.88	-0.89	0.81	-0.14	0.23	-0.17	0.47	0.78	-0.61	0	1	0	0	1	0	1	1	1	1	0	0	0	1	0	1	1	1	0	1	1	0	0	0	0	0	1	1	1
891	Isogomphodon oxyrhynchus	demersal	-0.70	0.68	-1.32	3.98	-0.87	-1.89	1.80	1.60	-0.91	0	0	0	0	0	0	0	0	0	0	0	0	0	0	0	0	0	1	0	0	1	0	0	0	0	0	1	0	0
892	Lamiopsis temminckii	demersal	-0.49	0.78	-0.81	1.84	-1.86	-0.51	0.92	1.66	0.21	0	0	0	0	0	0	0	0	0	0	0	0	0	0	0	0	0	1	0	0	1	0	0	0	0	0	1	1	0
893	Pagellus erythrinus	benthopelagic	2.75	-0.54	1.50	-0.35	0.86	-0.06	0.01	0.62	-0.68	1	1	1	0	1	0	1	1	1	1	0	1	0	1	1	1	1	1	1	1	1	0	0	0	0	0	1	1	0
894	Loxodon macrorhinus	demersal	0.16	0.68	-0.54	-0.18	-0.02	0.74	1.44	1.11	0.93	0	0	0	0	0	0	0	0	1	1	0	0	0	1	0	1	0	1	0	0	0	0	0	0	0	0	1	1	0
895	Nasolamia velox	demersal	-0.27	0.43	0.68	0.94	-0.47	-0.68	1.25	1.54	0.12	0	0	0	0	0	0	0	0	0	0	0	0	0	1	0	1	0	1	0	0	1	0	0	0	0	0	1	0	0
897	Negaprion brevirostris	reef-associated	1.02	0.49	0.04	0.54	1.18	0.17	0.82	2.35	0.05	0	0	0	0	0	0	0	0	1	1	0	0	0	1	0	1	0	1	0	0	1	1	0	1	1	0	1	0	1
898	Prionace glauca	pelagic-oceanic	2.32	-0.56	0.39	-0.93	1.82	2.31	1.57	2.51	-1.05	1	0	1	0	0	0	1	1	1	1	0	0	0	1	1	1	0	1	0	0	1	1	0	0	1	1	1	1	1
904	Rhizoprionodon taylori	pelagic-oceanic	0.37	0.70	-0.63	-0.76	-0.34	0.59	1.57	0.76	0.08	0	0	0	0	1	0	0	0	1	0	0	0	0	1	0	1	0	1	0	0	1	0	0	0	0	0	1	1	0
905	Rhizoprionodon terraenovae	demersal	0.81	0.42	0.34	0.44	0.37	-0.24	1.80	1.23	0.01	0	0	0	0	0	0	0	1	1	1	0	0	0	1	1	1	0	1	0	0	1	0	0	0	0	0	1	1	0
906	Scoliodon laticaudus	demersal	-0.06	0.73	-0.64	0.62	-0.43	0.46	1.13	1.13	0.81	0	0	0	0	0	0	0	0	1	0	0	0	0	1	0	1	0	1	0	0	1	0	0	0	0	0	1	0	0
912	Sphyrna lewini	pelagic-oceanic	0.59	0.43	-0.25	-0.80	1.62	2.15	1.30	2.59	-0.64	0	0	0	0	0	0	0	0	1	1	0	0	0	1	0	1	0	1	0	0	1	1	0	0	0	0	1	0	1
914	Sphyrna mokarran	pelagic-oceanic	0.59	0.48	-0.37	-0.82	0.20	2.21	1.68	2.93	-0.59	0	0	0	0	0	0	0	0	1	1	0	0	0	1	0	1	0	1	0	0	1	1	0	0	0	0	1	0	1
915	Sphyrna tiburo	reef-associated	1.24	0.43	0.35	0.83	0.22	-0.04	0.78	1.54	0.05	0	0	0	0	1	0	1	1	1	1	0	0	0	1	0	1	0	1	0	0	1	0	0	0	0	0	1	1	1
918	Caesio caerulaurea	reef-associated	-1.13	0.73	-0.76	-0.45	0.42	0.75	-0.09	0.09	1.01	0	0	0	0	0	0	0	0	0	0	0	0	0	0	0	0	0	0	0	0	0	0	0	0	0	0	0	1	0
919	Caesio cuning	reef-associated	-1.13	0.80	-0.87	-0.28	0.84	0.63	-0.09	0.62	0.99	0	0	0	0	0	0	0	0	0	0	0	0	0	0	0	0	0	0	0	0	0	0	0	0	0	0	0	1	0
920	Caesio lunaris	reef-associated	-1.13	0.74	-0.64	0.10	-0.23	0.85	-0.09	0.22	0.89	0	0	0	0	0	0	0	0	0	0	0	0	0	0	0	0	0	0	0	0	0	0	0	0	0	0	0	1	0
921	Caesio striata	reef-associated	-1.13	0.73	0.21	0.56	-1.32	-1.11	-0.09	-0.25	-0.58	0	0	0	0	0	0	0	0	0	0	0	0	0	0	0	0	0	0	0	0	0	0	0	0	0	0	0	1	0
922	Caesio suevica	reef-associated	-1.13	0.66	0.29	0.04	-1.35	-1.30	-0.09	0.09	-0.83	0	0	0	0	0	0	0	0	0	0	0	0	0	0	0	0	0	0	0	0	0	0	0	0	0	0	0	1	0
923	Caesio teres	reef-associated	-1.13	0.75	-0.81	-0.42	0.12	0.79	-0.09	0.22	0.99	0	0	0	0	0	0	0	0	0	0	0	0	0	0	0	0	0	0	0	0	0	0	0	0	0	0	0	1	0
924	Caesio varilineata	reef-associated	-1.13	0.80	-0.19	0.77	-1.17	-0.57	-0.09	0.22	0.37	0	0	0	0	0	0	0	0	0	0	0	0	0	0	0	0	0	0	0	0	0	0	0	0	0	0	0	1	0
927	Caesio xanthonota	reef-associated	-1.13	0.73	-0.70	0.09	-0.69	0.04	-0.09	0.22	0.87	0	0	0	0	0	0	0	0	0	0	0	0	0	0	0	0	0	0	0	0	0	0	0	0	0	0	0	1	0
928	Dipterygonotus balteatus	reef-associated	-1.13	0.78	-0.82	-0.10	0.10	0.75	-0.09	-0.83	0.88	0	0	0	0	0	0	0	0	0	0	0	0	0	0	0	0	0	0	0	0	0	0	0	0	0	0	0	1	0
929	Gymnocaesio gymnoptera	reef-associated	-1.13	0.76	-0.77	-0.27	-0.79	0.87	-0.09	-0.58	0.82	0	0	0	0	0	0	0	0	0	0	0	0	0	0	0	0	0	0	0	0	0	0	0	0	0	0	0	1	0
932	Pterocaesio chrysozona	reef-associated	-1.13	0.76	-0.76	0.01	0.39	0.64	-0.09	-0.42	0.98	0	0	0	0	0	0	0	0	0	0	0	0	0	0	0	0	0	0	0	0	0	0	0	0	0	0	0	1	0
933	Pterocaesio digramma	reef-associated	-0.49	0.75	-0.75	-0.53	0.37	0.43	-0.11	-0.07	1.10	0	0	0	0	0	0	0	0	0	0	0	0	0	1	1	1	0	0	0	0	0	0	0	0	0	0	0	1	0
934	Pterocaesio lativittata	reef-associated	-1.13	0.82	-0.97	-0.60	-1.77	-0.33	-0.09	-0.33	1.14	0	0	0	0	0	0	0	0	0	0	0	0	0	0	0	0	0	0	0	0	0	0	0	0	0	0	0	1	0
935	Pterocaesio marri	reef-associated	-1.13	0.74	-0.80	-0.48	-0.05	0.74	-0.09	0.09	1.02	0	0	0	0	0	0	0	0	0	0	0	0	0	0	0	0	0	0	0	0	0	0	0	0	0	0	0	1	0
936	Pterocaesio pisang	reef-associated	-1.13	0.79	-0.85	-0.03	-0.09	0.75	-0.09	-0.42	0.91	0	0	0	0	0	0	0	0	0	0	0	0	0	0	0	0	0	0	0	0	0	0	0	0	0	0	0	1	0
937	Pterocaesio randalli	reef-associated	-1.13	0.85	-1.10	0.42	-1.45	0.09	-0.09	-0.25	0.85	0	0	0	0	0	0	0	0	0	0	0	0	0	0	0	0	0	0	0	0	0	0	0	0	0	0	0	1	0
938	Pterocaesio tessellata	reef-associated	-1.13	0.83	-0.98	0.26	-0.93	0.54	-0.09	-0.25	0.91	0	0	0	0	0	0	0	0	0	0	0	0	0	0	0	0	0	0	0	0	0	0	0	0	0	0	0	1	0
939	Pterocaesio tile	reef-associated	-0.70	0.74	-0.78	-0.49	0.30	0.76	-0.21	-0.07	1.01	0	0	0	0	0	0	0	0	0	0	0	0	0	0	0	1	0	0	0	0	0	0	0	0	0	0	1	1	0
940	Dasyatis akajei	demersal	-0.49	0.37	0.73	-0.02	-0.02	-0.24	0.66	1.82	0.77	0	0	0	0	0	0	0	0	0	0	0	0	0	0	0	1	0	1	0	0	0	0	0	0	0	0	1	1	0
950	Platycephalus indicus	reef-associated	0.16	0.73	-0.65	0.06	0.36	0.88	1.09	1.13	0.80	0	0	0	0	0	0	0	0	1	0	0	0	0	1	0	1	0	1	0	0	1	0	0	0	0	0	1	0	1
951	Sciades herzbergii	demersal	-0.70	0.52	-0.12	0.83	-0.28	-0.06	-0.30	1.07	0.02	0	0	0	0	1	0	0	0	0	0	0	0	0	0	0	1	0	0	0	0	0	0	0	0	0	0	0	1	0
952	Sciades parkeri	demersal	1.02	0.70	-1.35	2.81	-0.69	-0.90	0.49	1.77	-0.55	0	0	1	0	1	0	0	1	0	1	0	0	0	1	0	1	0	1	0	0	1	0	0	0	0	0	1	1	1
955	Sciades proops	demersal	1.02	0.67	-1.17	1.56	-0.52	-0.88	0.63	1.13	-0.11	0	0	1	0	1	0	0	0	0	1	0	0	0	1	1	1	0	1	0	0	1	0	0	0	0	0	1	1	1
956	Aspistor quadriscutis	benthopelagic	-1.13	0.69	-1.34	3.55	-0.66	-1.30	0.08	0.44	-0.63	0	0	0	0	0	0	0	0	0	0	0	0	0	0	0	0	0	0	0	0	0	0	0	0	0	0	0	1	0
957	Amphiarius rugispinis	demersal	-0.27	0.69	-1.36	4.16	-0.59	-1.44	-0.21	0.34	-0.77	0	0	1	0	1	0	0	0	0	0	0	0	0	1	0	1	0	0	0	0	0	0	0	0	0	0	0	1	0
959	Bagre marinus	demersal	2.32	0.47	0.06	0.61	2.41	-0.18	0.73	0.76	0.06	0	0	1	1	1	0	1	1	1	1	0	1	1	1	1	1	0	1	0	0	1	0	0	0	0	0	1	1	1
960	Cathorops spixii	demersal	0.59	0.65	-1.09	1.92	-0.27	-0.67	0.01	-0.07	-0.12	0	0	1	0	1	0	0	0	0	0	0	0	0	1	0	1	0	1	0	1	1	0	0	0	0	0	1	1	0
962	Ariomma regulus	demersal	-1.13	0.57	-0.31	-0.32	-1.08	-0.17	-0.09	-0.25	0.19	0	0	0	0	0	0	0	0	0	0	0	0	0	0	0	0	0	0	0	0	0	0	0	0	0	0	0	1	0
964	Aulostomus maculatus	reef-associated	-0.27	0.63	-0.60	-0.49	0.62	-0.17	1.69	1.13	0.27	0	0	0	0	0	0	0	0	0	0	0	0	0	1	0	1	0	1	0	0	1	0	0	0	0	0	1	0	0
966	Melichthys niger	reef-associated	1.45	0.65	-0.60	-0.62	0.67	0.77	-1.24	0.44	0.81	1	1	0	0	0	0	0	1	0	1	0	1	1	1	1	1	0	1	0	0	0	0	0	0	0	0	1	1	1
967	Amphichthys cryptocentrus	reef-associated	0.81	0.67	-1.17	1.29	-1.10	-0.59	0.56	0.22	-0.09	0	0	0	0	0	0	1	1	1	1	0	0	0	1	0	1	0	1	0	1	1	0	0	0	0	0	1	0	0
969	Batrachoides surinamensis	demersal	0.16	0.70	-1.22	1.86	-0.42	-0.78	0.35	0.57	-0.14	0	0	0	0	0	0	0	1	0	1	0	0	0	1	0	1	0	1	0	0	1	0	0	0	0	0	1	0	0
975	Strongylura timucu	reef-associated	0.37	0.60	-0.51	0.08	0.25	-0.16	1.80	0.64	0.13	0	0	0	0	0	0	0	0	0	0	0	0	1	1	1	1	0	1	0	0	1	0	0	0	0	0	1	1	0
977	Tylosurus crocodilus	reef-associated	0.16	0.68	-0.66	-0.28	0.67	0.91	1.37	1.54	0.84	0	0	0	0	0	0	1	0	0	1	0	0	0	1	0	1	0	1	0	0	1	0	0	0	0	0	1	0	0
978	Bothus lunatus	reef-associated	0.37	0.65	-0.79	-0.25	0.22	-0.08	1.16	0.36	0.20	0	0	0	0	0	0	0	0	1	1	0	0	1	1	0	1	0	1	0	0	1	0	0	0	0	0	1	0	0
981	Paralichthys lethostigma	demersal	2.10	0.17	1.90	1.35	2.43	-1.07	0.05	0.95	-0.34	0	0	1	0	1	0	1	1	1	1	0	1	1	1	1	1	0	1	0	0	1	0	0	0	0	0	1	1	1
983	Caulolatilus chrysops	demersal	0.59	0.58	-0.50	-0.51	-0.94	-0.01	0.29	0.62	0.21	0	0	1	0	0	0	1	0	0	0	0	0	0	1	0	1	1	1	0	0	1	0	0	0	0	0	1	1	0
984	Caulolatilus cyanops	demersal	-0.49	0.58	-0.37	-0.56	-1.20	-0.16	0.96	0.62	0.23	0	0	0	0	0	0	0	0	0	0	0	0	0	0	0	0	0	1	0	0	1	0	0	0	0	0	1	1	0
986	Caulolatilus intermedius	demersal	-0.49	0.56	-0.36	-0.35	-0.13	-0.18	0.66	0.62	0.20	0	0	0	0	0	0	0	0	0	0	0	0	0	0	0	1	0	1	0	0	0	0	0	0	0	0	1	1	0
987	Caulolatilus microps	demersal	0.81	0.34	0.96	-0.11	-1.34	-0.90	-0.78	1.03	0.06	0	0	1	0	1	0	0	0	0	0	0	0	0	1	0	1	0	1	1	1	1	0	0	0	0	0	1	1	0
988	Alectis ciliaris	reef-associated	0.16	0.63	-0.42	0.11	0.88	0.99	0.01	1.54	0.68	0	0	0	0	0	0	0	0	1	0	0	0	0	1	0	1	0	1	0	0	1	0	0	0	0	0	1	1	0
994	Decapterus punctatus	reef-associated	2.32	0.27	0.23	0.62	0.77	0.22	-0.33	-0.07	-0.03	0	1	1	0	1	0	1	1	1	1	0	1	1	1	1	1	0	1	0	0	1	0	0	0	0	0	1	1	1
995	Decapterus tabl	reef-associated	-0.70	0.40	-0.10	-0.37	-0.31	0.81	-0.40	0.44	0.55	0	0	0	0	0	0	0	0	0	0	0	0	1	0	0	1	0	0	0	0	0	0	0	0	0	0	0	1	0
998	Naucrates ductor	reef-associated	-0.27	0.53	-0.17	0.02	0.71	1.04	0.90	0.78	0.54	0	0	0	0	0	0	0	0	0	0	0	0	0	1	0	1	0	1	0	0	0	0	0	0	0	0	1	1	0
1002	Pseudocaranx dentex	reef-associated	1.24	-0.36	0.16	-0.24	1.50	0.04	0.35	1.33	-0.11	0	0	0	0	1	0	0	1	1	1	0	0	1	1	0	1	1	1	0	1	0	0	0	0	0	0	1	1	0
1004	Selene vomer	demersal	0.37	0.19	0.41	0.65	0.95	0.09	0.37	0.41	-0.09	0	0	0	0	1	0	0	0	1	0	0	0	0	1	0	1	0	1	0	0	1	0	0	0	0	0	1	1	0
1005	Seriola dumerili	reef-associated	0.59	0.45	0.01	0.02	0.92	1.06	1.04	1.77	0.49	0	0	1	0	1	0	0	0	1	1	0	0	0	0	0	1	0	1	0	0	1	0	0	0	0	0	1	1	0
1007	Seriola rivoliana	reef-associated	0.16	0.63	-0.47	-0.28	0.98	0.96	1.80	1.60	0.79	0	0	0	0	0	0	0	0	1	0	0	0	0	1	0	1	0	1	0	0	1	0	0	0	0	0	1	1	0
1013	Centropomus ensiferus	benthopelagic	-0.06	0.68	-0.96	-0.03	-0.43	-0.40	1.25	0.12	0.24	0	0	0	0	0	0	0	0	1	0	0	0	0	1	0	1	0	1	0	0	0	0	0	0	0	0	1	0	1
1014	Centropomus parallelus	demersal	0.16	0.63	-0.73	-0.19	-0.02	-0.13	1.30	0.80	0.22	0	0	0	0	0	0	0	0	0	0	0	0	0	1	1	1	0	1	0	0	1	0	0	0	0	0	1	1	0
1019	Symphurus plagiusa	demersal	1.67	0.30	1.10	0.57	2.17	-0.57	-0.43	-0.42	-0.08	0	0	1	0	1	0	1	1	0	1	1	1	1	1	0	1	0	0	0	0	1	0	0	0	0	0	1	1	1
1021	Dactylopterus volitans	reef-associated	0.16	0.35	-0.07	0.43	0.96	0.33	0.39	0.44	0.02	0	0	0	0	0	0	1	0	0	1	0	0	0	1	0	1	0	1	0	0	1	0	0	0	0	0	1	0	0
1022	Diodon hystrix	reef-associated	0.81	0.63	-0.48	-0.13	0.79	0.97	0.27	1.04	0.75	0	0	0	0	0	0	1	1	0	1	0	0	0	1	0	1	0	1	0	1	1	0	0	0	0	0	1	1	0
1023	Trisopterus esmarkii	benthopelagic	2.32	-1.73	0.86	0.59	0.51	-0.37	0.47	0.09	-1.18	0	0	1	0	1	0	1	1	1	1	0	1	1	1	1	1	1	1	0	1	1	0	0	0	0	0	1	1	0
1024	Chaetodipterus faber	reef-associated	2.75	0.49	-0.03	0.41	1.77	-0.08	0.08	1.04	0.08	1	1	1	0	1	0	1	1	0	1	0	1	1	1	1	1	1	0	1	1	1	0	0	0	0	0	1	1	1
1027	Cheilopogon exsiliens	pelagic-oceanic	-0.49	0.37	-0.36	-1.02	-0.35	1.45	-0.73	-0.07	-0.69	0	0	0	0	0	0	0	1	0	0	0	0	1	0	0	1	0	0	0	0	0	0	0	0	0	0	0	1	0
1028	Cheilopogon furcatus	pelagic-oceanic	-0.49	0.34	-0.31	-1.08	0.26	2.57	0.87	0.09	-0.80	0	0	0	0	0	0	0	0	0	0	0	0	0	0	0	0	0	1	0	0	1	0	0	0	0	0	1	1	0
1029	Cheilopogon heterurus	pelagic-neritic	-0.27	-0.65	1.56	-0.18	0.00	-0.34	-0.09	0.22	-0.65	0	0	0	0	0	0	0	0	0	0	0	0	1	1	0	1	0	0	0	0	0	0	0	0	0	0	1	1	0
1032	Exocoetus volitans	pelagic-neritic	-0.06	0.61	-0.48	-0.51	0.89	0.76	-0.73	-0.07	0.80	0	0	0	0	0	0	0	1	0	0	0	0	1	1	0	1	0	0	0	0	0	0	0	0	0	0	1	1	0
1036	Hirundichthys speculiger	pelagic-oceanic	-0.49	0.64	-0.77	-1.09	0.38	2.11	-0.73	-0.25	-0.86	0	0	0	0	0	0	0	1	0	0	0	0	1	0	0	1	0	0	0	0	0	0	0	0	0	0	0	1	0
1037	Parexocoetus brachypterus	pelagic-neritic	-1.13	0.62	-0.43	-0.11	0.53	0.82	-0.09	-0.47	0.76	0	0	0	0	0	0	0	0	0	0	0	0	0	0	0	0	0	0	0	0	0	0	0	0	0	0	0	1	0
1041	Gempylus serpens	pelagic-oceanic	-0.27	0.52	-0.57	-1.05	0.69	2.57	1.54	1.13	-0.69	0	0	0	0	0	0	0	0	1	0	0	0	0	0	0	1	0	1	0	0	1	0	0	0	0	0	1	0	0
1042	Lepidocybium flavobrunneum	benthopelagic	-0.49	0.32	-0.14	-0.80	0.48	0.51	1.52	1.82	0.39	0	0	0	0	0	0	0	0	1	0	0	0	0	0	0	1	0	1	0	0	0	0	0	0	0	0	1	0	0
1043	Sardinella aurita	reef-associated	1.45	0.25	0.13	0.69	1.00	0.32	-0.55	-0.07	-0.10	0	0	1	0	1	0	1	1	0	0	0	1	1	1	1	1	0	0	0	0	1	0	0	0	0	0	1	1	1
1044	Ruvettus pretiosus	benthopelagic	-0.27	0.24	0.11	-0.29	0.94	0.49	1.25	2.23	0.40	0	0	0	0	0	0	0	0	1	0	0	0	0	0	0	1	0	1	0	0	1	0	0	0	0	0	1	0	0
1047	Sardinella maderensis	pelagic-neritic	-0.49	0.34	-0.01	1.89	0.94	-0.61	-0.43	-0.07	-0.29	0	0	0	0	0	0	0	0	0	0	0	0	0	0	0	0	0	0	0	0	1	0	0	0	0	0	1	1	1
1049	Eucinostomus argenteus	reef-associated	2.10	0.47	0.13	0.56	2.50	-0.01	-0.23	-0.47	0.05	0	0	1	0	1	0	1	1	0	1	0	1	1	1	1	1	0	1	0	1	1	0	0	0	0	0	1	1	1
1050	Eucinostomus gula	reef-associated	2.75	0.51	-0.11	0.24	2.18	-0.03	-0.55	-0.33	0.11	1	1	1	1	1	0	1	1	0	1	0	1	1	1	1	1	0	1	1	1	0	0	0	0	0	0	1	1	1
1051	Eucinostomus havana	demersal	-1.13	0.64	-0.72	-0.49	-0.34	-0.12	0.08	-0.58	0.26	0	0	0	0	0	0	0	0	0	0	0	0	0	0	0	0	0	0	0	0	0	0	0	0	0	0	0	1	0
1053	Eugerres plumieri	demersal	1.24	0.63	-0.61	-0.16	0.50	-0.31	-0.28	0.22	0.25	0	0	1	0	1	0	1	0	0	1	0	1	1	1	1	1	0	0	0	1	0	0	0	0	0	0	0	1	1
1056	Rypticus saponaceus	reef-associated	-0.06	0.59	-0.47	0.17	0.68	0.12	0.94	0.09	0.14	0	0	0	0	0	0	0	0	0	0	0	0	0	1	0	1	0	1	0	0	1	0	0	0	0	0	1	1	0
1057	Hemiramphus balao	reef-associated	1.45	0.56	-0.32	-0.02	-0.05	-0.09	0.44	0.22	0.18	0	1	1	0	1	0	0	1	0	1	0	0	1	1	1	1	0	1	0	0	1	0	0	0	0	0	1	1	0
1059	Hemiramphus brasiliensis	reef-associated	-0.06	0.56	-0.31	0.32	1.30	-0.14	-1.12	0.54	0.08	0	0	0	0	0	0	0	0	0	0	0	0	1	0	0	1	0	1	0	0	1	0	0	0	0	0	1	0	1
1061	Holocentrus adscensionis	reef-associated	1.24	0.59	-0.51	0.05	0.96	0.14	-0.09	0.64	0.16	0	1	1	0	1	0	0	1	0	1	0	0	1	1	0	1	0	1	0	0	1	0	0	0	0	0	1	1	0
1063	Myripristis jacobus	reef-associated	1.24	0.60	-0.55	-0.11	0.43	0.14	0.30	-0.25	0.15	0	1	1	0	1	0	0	1	0	0	0	0	1	1	0	1	1	1	0	0	1	0	0	0	0	0	1	1	0
1066	Bodianus pulchellus	reef-associated	1.24	0.56	-0.37	-0.29	-0.37	-0.01	0.17	-0.12	0.21	0	0	0	0	1	0	1	1	0	1	0	0	0	1	0	1	1	1	0	1	1	0	0	0	0	0	1	1	0
1067	Bodianus rufus	reef-associated	1.45	0.60	-0.49	-0.58	1.29	-0.15	-0.04	0.22	0.21	0	0	1	0	1	1	1	1	0	1	0	0	1	1	0	1	1	1	0	1	0	0	0	0	0	0	0	1	0
1068	Halichoeres radiatus	reef-associated	1.24	0.62	-0.60	-0.55	0.68	-0.09	0.08	0.46	0.25	0	0	1	0	1	1	1	1	0	1	0	0	0	1	0	1	1	1	0	1	0	0	0	0	0	0	0	1	0
1072	Lampris guttatus	bathypelagic	0.81	-0.14	-0.03	-1.03	0.05	2.77	1.32	1.82	-0.99	0	1	0	0	0	0	1	0	1	1	0	0	0	1	0	1	0	1	0	0	1	0	0	0	0	0	1	0	1
1077	Lobotes surinamensis	benthopelagic	-0.06	0.61	-0.31	0.06	0.89	1.06	1.21	1.23	0.61	0	0	0	0	0	0	0	0	1	0	0	0	0	1	0	1	0	1	0	0	1	0	0	0	0	0	1	0	0
1078	Lophius gastrophysus	bathydemersal	0.16	0.64	-0.75	-0.29	-0.21	-0.31	1.80	0.62	0.25	0	0	0	0	0	0	0	0	1	1	0	0	0	1	0	1	0	1	0	0	1	0	0	0	0	0	1	0	0
1081	Aluterus schoepfii	reef-associated	0.37	0.50	-0.08	0.52	0.76	0.14	0.94	0.64	0.02	0	1	0	0	0	0	0	1	0	1	0	0	1	1	0	1	0	0	0	0	0	0	0	0	0	0	0	1	1
1082	Cantherhines pullus	reef-associated	1.67	0.57	-0.43	-0.37	0.37	-0.02	-0.95	-0.47	0.20	1	1	0	0	0	0	1	1	0	1	0	0	1	1	0	1	1	1	0	1	0	0	0	0	0	0	1	1	1
1084	Scomberesox saurus	pelagic-oceanic	0.37	-1.24	0.77	-0.22	0.91	1.34	0.41	0.44	-1.18	0	1	0	0	0	0	0	0	0	0	0	0	1	1	0	1	0	1	0	0	1	0	0	0	0	0	1	1	0
1086	Mugil curema	reef-associated	1.67	0.48	0.08	0.77	2.39	0.31	-1.77	1.03	-0.02	0	0	0	0	1	0	1	1	0	1	0	1	1	1	1	1	0	1	0	1	0	0	0	0	0	0	1	1	1
1089	Mugil incilis	demersal	-1.13	0.69	-1.22	2.33	0.24	-1.00	-2.49	0.22	-0.20	0	0	0	0	0	0	0	0	0	0	0	0	0	0	0	0	0	0	0	0	0	0	0	0	0	0	0	1	0
1092	Mulloidichthys martinicus	reef-associated	2.32	0.59	-0.49	-0.28	0.51	0.09	0.08	0.20	0.16	0	1	1	0	1	1	1	1	0	1	0	1	1	1	0	1	1	1	0	1	1	0	0	0	0	0	1	1	0
1094	Pseudupeneus maculatus	reef-associated	1.45	0.57	-0.39	-0.35	1.29	0.04	-0.14	-0.07	0.17	0	0	1	0	1	0	1	1	0	1	0	0	0	1	0	1	1	1	0	1	1	0	0	0	0	0	1	1	0
1096	Cynoponticus savanna	demersal	-1.13	0.65	-0.83	-0.15	-1.35	-0.25	0.08	1.54	0.26	0	0	0	0	0	0	0	0	0	0	0	0	0	0	0	0	0	0	0	0	0	0	0	0	0	0	0	1	0
1105	Ophichthus ophis	demersal	-0.27	0.60	-0.52	0.20	-1.32	-0.01	1.80	1.87	0.17	0	0	0	0	0	0	0	0	1	1	0	0	0	0	0	0	0	1	0	0	1	0	0	0	0	0	1	0	0
1109	Rhinesomus triqueter	reef-associated	1.45	0.54	-0.27	-0.09	0.33	-0.07	0.08	0.38	0.18	0	0	1	0	1	1	1	1	0	1	0	0	0	1	0	1	0	1	0	1	0	0	0	0	0	0	1	1	1
1112	Polydactylus virginicus	demersal	0.81	0.65	-0.81	-0.15	0.07	-0.05	-0.76	0.03	0.23	0	0	1	0	1	0	0	0	0	0	0	0	0	1	0	1	0	1	0	1	1	0	0	0	0	0	1	1	1
1117	Pomacanthus arcuatus	reef-associated	-0.06	0.62	-0.60	-0.42	1.14	-0.12	-0.61	0.62	0.25	1	1	0	0	0	0	0	0	0	0	0	0	0	0	0	1	0	0	0	0	0	0	0	0	0	0	1	1	1
1118	Pomacanthus paru	reef-associated	0.81	0.61	-0.61	-0.33	0.87	0.00	-0.61	0.25	0.22	1	1	0	0	1	0	0	1	0	0	0	0	1	0	0	1	0	1	0	0	0	0	0	0	0	0	1	1	1
1121	Chromis multilineata	reef-associated	1.24	0.63	-0.69	-0.03	1.09	0.04	0.47	-0.47	0.19	0	1	1	0	0	0	0	1	0	0	0	1	1	1	1	1	0	0	0	0	1	0	0	0	0	0	1	1	1
1122	Microspathodon chrysurus	reef-associated	2.10	0.64	-0.75	-0.72	0.88	-0.17	-2.49	-0.42	0.25	1	1	1	0	0	0	0	1	0	1	0	1	1	1	0	1	1	1	0	1	1	0	0	0	0	0	1	1	1
1123	Anisotremus surinamensis	reef-associated	1.88	0.59	-0.51	-0.32	0.21	-0.05	0.13	0.86	0.20	1	0	1	0	1	0	1	1	0	1	0	0	0	1	1	1	1	1	0	1	1	0	0	0	0	0	1	1	0
1124	Anisotremus virginicus	reef-associated	2.32	0.63	-0.66	-0.40	1.21	-0.10	-0.02	0.23	0.25	0	1	1	0	1	1	1	1	0	1	0	0	1	1	1	1	1	1	0	1	1	0	0	0	0	0	1	1	0
1126	Haemulon album	reef-associated	1.88	0.60	-0.53	-0.27	-0.09	-0.06	-0.09	0.90	0.21	0	0	1	0	1	1	1	1	0	1	0	0	0	1	1	1	1	1	0	1	1	0	0	0	0	0	1	1	0
1128	Haemulon aurolineatum	reef-associated	2.32	0.55	-0.29	-0.10	1.47	-0.07	-0.45	-0.25	0.18	0	1	1	0	1	0	1	1	0	1	1	1	1	1	0	1	0	1	0	1	1	0	0	0	0	0	1	1	1
1131	Haemulon carbonarium	reef-associated	1.88	0.66	-0.85	-0.60	0.23	-0.28	0.08	0.11	0.29	0	0	1	0	1	1	0	1	0	1	0	0	1	1	1	1	1	1	0	1	1	0	0	0	0	0	1	1	0
1132	Anchoa lyolepis	reef-associated	-0.06	0.43	0.24	0.75	1.75	-0.66	-0.09	-0.98	0.09	0	0	0	0	0	0	0	0	0	0	0	0	1	1	0	1	0	0	0	0	1	0	0	0	0	0	1	1	0
1133	Anchoa hepsetus	pelagic-neritic	1.88	0.39	0.25	0.58	2.03	-0.08	-0.35	-0.74	0.01	0	1	1	0	1	0	1	1	1	1	0	1	1	1	0	1	0	1	0	0	1	0	0	0	0	0	1	1	0
1134	Haemulon chrysargyreum	reef-associated	1.88	0.66	-0.84	-0.41	0.21	-0.30	0.06	-0.33	0.27	0	1	1	0	1	0	1	1	1	1	0	1	1	1	0	1	0	1	0	0	1	0	0	0	0	0	1	1	0
1138	Haemulon melanurum	reef-associated	3.61	0.61	-0.56	-0.21	0.05	-0.16	0.08	0.03	0.24	1	1	1	0	1	1	1	1	1	1	0	1	1	1	1	1	1	1	1	1	1	0	0	0	1	0	1	1	1
1139	Haemulon parra	reef-associated	2.32	0.64	-0.71	-0.52	0.49	-0.17	0.78	0.25	0.27	1	1	1	0	1	0	1	1	0	1	0	0	0	1	0	1	1	1	1	1	1	0	0	0	0	0	1	1	1
1140	Haemulon plumierii	reef-associated	2.32	0.58	-0.41	-0.22	1.86	-0.06	0.56	0.50	0.21	0	0	1	0	1	1	1	1	0	1	0	0	1	1	1	1	1	1	1	1	1	0	0	0	0	0	1	1	0
1141	Haemulon sciurus	reef-associated	2.32	0.64	-0.73	-0.50	1.18	-0.20	-0.07	0.36	0.26	0	1	1	0	1	0	1	1	1	1	0	0	1	1	1	1	1	1	0	1	1	0	0	0	0	0	1	1	0
1145	Orthopristis ruber	demersal	0.81	0.50	-0.03	0.61	-0.35	-0.04	0.25	0.22	0.05	0	0	1	0	1	0	0	0	1	1	0	0	0	1	0	1	0	1	0	0	1	0	0	0	0	0	1	1	0
1146	Pomadasys corvinaeformis	demersal	0.59	0.68	-1.03	0.00	-0.52	-0.31	0.84	-0.25	0.23	0	0	1	0	1	0	0	0	0	0	0	0	0	1	0	1	0	1	0	1	1	0	0	0	0	0	1	1	0
1149	Priacanthus arenatus	reef-associated	1.24	0.43	-0.08	0.39	0.84	0.28	0.29	0.44	0.03	0	1	1	0	1	0	0	1	1	0	0	0	1	1	0	1	0	1	0	0	1	0	0	0	0	0	1	1	0
1150	Heteropriacanthus cruentatus	reef-associated	1.45	0.69	-0.68	-0.39	0.75	1.00	0.42	0.45	0.81	0	1	1	0	1	0	0	1	1	1	0	0	1	1	0	1	0	1	0	0	1	0	0	0	0	0	1	1	0
1151	Nicholsina usta	reef-associated	-0.92	0.53	-0.22	-0.12	0.19	-0.27	-2.49	-0.07	0.19	0	0	0	0	0	0	0	0	0	1	0	0	0	0	0	0	0	0	0	0	0	0	0	0	0	0	0	0	1
1157	Scarus vetula	reef-associated	0.37	0.65	-0.70	-0.65	0.43	-0.35	-2.49	0.64	0.31	1	1	0	0	0	0	0	0	0	0	0	0	1	1	0	1	0	0	0	0	0	0	0	0	0	0	1	1	1
1158	Sparisoma aurofrenatum	reef-associated	-0.06	0.66	-0.76	-0.67	1.90	-0.39	-2.49	-0.14	0.31	1	1	0	0	0	0	0	0	0	0	0	0	0	0	0	0	0	0	0	0	1	0	0	0	0	0	1	1	1
1160	Sparisoma rubripinne	reef-associated	-0.92	0.66	-0.81	-0.67	0.86	-0.46	-2.49	0.40	0.32	0	0	0	0	0	0	0	0	0	0	0	0	0	0	0	0	0	0	0	0	0	0	0	0	0	0	0	1	1
1161	Sparisoma viride	reef-associated	-0.49	0.65	-0.77	-0.62	1.63	-0.18	-2.49	0.69	0.28	1	1	0	0	0	0	0	0	0	0	0	0	0	0	0	0	0	0	0	0	0	0	0	0	0	0	0	1	1
1164	Sparus aurata	demersal	2.10	-0.57	1.61	-0.29	0.50	-0.21	-0.11	0.78	-0.67	0	0	1	0	1	0	1	1	1	1	0	1	1	1	1	1	0	1	0	0	1	0	0	0	0	0	1	1	1
1177	Cynoscion steindachneri	demersal	-0.49	0.70	-1.05	1.12	-0.89	-1.54	-0.35	1.23	0.02	0	0	0	0	0	0	0	0	0	0	0	0	0	0	0	1	0	1	0	0	0	0	0	0	0	0	1	0	1
1179	Isopisthus parvipinnis	demersal	0.81	0.60	-1.02	1.32	-0.46	-0.81	0.25	-0.25	-0.17	0	0	1	0	1	0	0	0	1	0	0	0	0	1	1	1	0	1	0	0	1	0	0	0	0	0	1	1	0
1180	Larimus breviceps	demersal	1.45	0.68	-1.09	0.26	-0.31	-0.34	0.03	-0.04	0.17	0	1	1	0	1	0	0	0	0	1	0	0	1	1	1	1	0	1	0	0	1	0	0	0	0	0	1	1	1
1186	Ophioscion punctatissimus	demersal	-0.92	0.61	-0.56	0.22	-1.31	-0.27	-0.16	-0.25	0.19	0	0	0	0	0	0	0	0	0	0	0	0	0	0	0	1	0	0	0	0	0	0	0	0	0	0	0	1	0
1187	Paralonchurus brasiliensis	demersal	0.81	0.32	0.34	1.32	-0.47	-0.04	-0.67	-0.07	-0.15	0	1	1	0	1	0	0	0	0	1	0	0	0	0	0	1	0	1	0	1	0	0	0	0	0	0	1	1	1
1188	Lonchurus elegans	demersal	-0.92	0.67	-0.98	0.62	-1.95	-0.60	-0.31	0.00	0.17	0	0	0	0	1	0	0	0	0	0	0	0	0	0	0	0	0	0	0	0	0	0	0	0	0	0	0	1	0
1191	Sciaenops ocellatus	demersal	2.96	0.11	1.95	1.41	2.64	-0.86	0.49	1.57	-0.32	1	1	1	0	1	0	1	1	1	1	0	1	1	1	1	1	0	1	0	0	1	0	0	0	1	1	1	1	1
1193	Stellifer lanceolatus	demersal	1.02	0.17	1.95	1.61	1.43	-1.14	0.08	-0.47	-0.39	0	0	1	0	0	0	0	1	1	0	0	1	1	1	0	1	0	1	0	0	1	0	0	0	0	0	1	1	0
1194	Stellifer microps	demersal	-1.13	0.68	-1.04	1.30	-0.50	-0.53	0.08	-0.47	0.04	0	0	0	0	0	0	0	0	0	0	0	0	0	0	0	0	0	0	0	0	0	0	0	0	0	0	0	1	0
1195	Stephanolepis setifer	reef-associated	-0.06	0.54	-0.05	-0.21	0.16	0.05	-1.03	-0.47	0.42	1	1	0	0	0	0	0	0	0	0	0	0	0	1	0	1	0	0	0	0	0	0	0	0	0	0	0	1	1
1196	Stellifer rastrifer	demersal	1.02	0.49	-0.02	1.00	-0.22	-0.09	0.08	-0.47	-0.02	0	0	1	0	1	0	0	0	0	1	0	0	1	1	0	1	0	1	0	0	1	0	0	0	0	0	1	1	1
1198	Stromateus fiatola	benthopelagic	-0.27	-0.14	0.86	0.75	0.55	-0.18	0.99	0.44	-0.40	0	1	0	0	0	0	0	0	0	0	0	0	0	0	0	0	0	1	0	0	1	0	0	0	0	0	1	1	0
1200	Pontinus castor	demersal	-1.13	0.65	-0.72	-0.75	-1.34	-0.32	0.08	0.36	0.26	0	0	0	0	0	0	0	0	0	0	0	0	0	0	0	0	0	0	0	0	0	0	0	0	0	0	0	1	0
1201	Scorpaena plumieri	reef-associated	0.81	0.52	-0.22	-0.08	0.72	0.12	1.01	0.34	0.13	0	0	1	0	1	0	0	0	1	1	0	0	0	1	0	1	0	1	0	0	1	0	0	0	0	0	1	1	0
1203	Diplectrum formosum	reef-associated	1.67	0.49	-0.09	0.05	0.68	-0.07	1.20	-0.07	0.13	0	0	1	0	1	0	1	0	1	1	0	0	1	1	0	1	1	1	0	1	1	0	0	0	0	0	1	1	0
1205	Hyporthodus flavolimbatus	demersal	1.02	0.65	-0.81	-0.55	-0.63	-0.21	0.63	1.27	0.25	0	0	0	0	0	0	1	0	1	1	0	0	0	1	0	1	0	1	0	1	1	1	0	0	0	0	1	1	0
1206	Hyporthodus mystacinus	bathydemersal	0.16	0.64	-0.67	-0.80	-1.29	-0.26	1.26	1.60	0.25	0	0	0	0	0	0	0	0	1	1	0	0	0	1	0	1	0	1	0	0	1	0	0	0	0	0	1	0	0
1211	Mycteroperca interstitialis	reef-associated	-0.70	0.61	-0.55	-0.47	-0.01	-0.10	1.80	0.96	0.23	0	0	0	0	0	0	0	0	0	0	0	0	0	0	0	0	0	1	0	0	1	0	0	0	0	0	1	0	0
1213	Mycteroperca phenax	reef-associated	-0.27	0.54	-0.13	-0.06	0.31	-0.68	1.80	1.20	0.22	0	0	0	0	0	0	0	0	0	0	0	0	0	1	0	1	0	1	0	0	1	0	0	0	0	0	1	0	0
1214	Mycteroperca rubra	demersal	-0.27	-0.25	1.19	-0.02	-0.37	-0.07	1.16	1.50	-0.61	0	0	0	0	0	0	0	0	1	0	0	0	0	1	0	1	0	1	0	0	0	0	0	0	0	0	1	0	0
1215	Mycteroperca tigris	reef-associated	-0.70	0.62	-0.62	-0.48	-0.55	-0.08	1.80	1.14	0.26	0	0	0	0	0	0	0	0	0	0	0	0	0	0	0	0	0	1	0	0	1	0	0	0	0	0	1	0	0
1216	Mycteroperca venenosa	reef-associated	0.37	0.64	-0.70	-0.54	-0.28	-0.12	1.80	1.13	0.25	0	0	0	0	0	0	0	0	1	1	0	0	0	1	0	1	0	1	0	0	1	0	0	0	0	0	1	0	1
1217	Paranthias furcifer	reef-associated	2.32	0.55	-0.31	-0.18	0.24	0.04	-0.09	-0.07	0.15	1	1	1	0	1	0	0	1	1	1	0	1	1	1	1	1	0	1	0	1	1	0	0	0	0	0	1	1	0
1219	Archosargus rhomboidalis	reef-associated	1.67	0.53	-0.24	-0.08	0.23	-0.04	-0.67	0.03	0.17	0	1	1	0	1	0	1	1	0	1	0	0	1	1	0	1	0	1	0	0	1	0	0	0	0	0	1	1	1
1228	Calamus pennatula	reef-associated	1.24	0.66	-0.87	-0.60	-0.48	-0.21	0.15	0.14	0.27	0	0	1	0	1	0	1	1	0	1	0	0	0	1	0	1	1	1	1	1	0	0	0	0	0	0	0	1	0
1239	Lagocephalus laevigatus	pelagic-neritic	-0.49	0.46	0.05	0.96	0.83	0.09	0.97	1.13	-0.03	0	0	0	0	0	0	0	0	0	0	0	0	0	1	0	1	0	1	0	0	0	0	0	0	0	0	1	0	0
1240	Sphoeroides nephelus	reef-associated	1.67	0.59	-0.37	-0.15	0.36	-0.32	0.08	-0.07	0.24	0	0	1	0	1	0	1	1	0	1	0	1	1	1	0	1	0	1	0	0	1	0	0	0	0	0	1	1	1
1241	Sphoeroides spengleri	reef-associated	2.10	0.52	-0.19	-0.04	1.01	0.00	0.08	-0.07	0.16	0	1	1	0	1	1	1	1	0	1	0	0	1	1	0	1	1	1	0	1	0	0	0	0	0	0	1	1	1
1242	Sphoeroides testudineus	reef-associated	1.67	0.55	-0.32	0.07	0.86	0.01	-0.09	0.19	0.15	1	0	1	0	0	0	1	1	1	1	0	1	1	1	0	1	0	0	0	0	1	0	0	0	0	0	1	1	1
1247	Dasyatis americana	reef-associated	1.45	0.57	-0.32	0.05	0.27	-0.23	0.46	1.82	0.17	0	0	1	0	1	0	1	1	1	1	0	0	0	1	0	1	0	1	0	0	1	0	0	0	0	0	1	1	1
1251	Myliobatis freminvillei	benthopelagic	0.59	0.06	1.09	1.44	-0.21	-0.49	-0.31	1.13	-0.38	0	0	1	0	1	0	1	1	0	1	0	0	0	1	0	1	0	0	0	0	1	0	0	0	0	0	0	1	0
1253	Leucoraja garmani	reef-associated	0.81	-0.31	2.10	0.55	0.19	-1.47	0.61	-0.21	-0.15	0	0	1	0	1	0	0	0	1	1	0	0	0	1	0	1	0	1	0	0	1	0	0	0	0	0	1	1	0
1263	Naso hexacanthus	reef-associated	1.02	0.68	-0.60	-0.64	0.21	0.79	-0.67	0.85	0.85	0	1	1	0	1	0	0	0	0	1	0	0	1	1	0	1	0	0	0	0	1	0	0	0	0	0	1	1	1
1265	Naso unicornis	reef-associated	-0.92	0.66	-0.55	-0.66	1.30	0.69	-2.20	0.78	0.85	0	0	0	0	0	0	0	0	0	0	0	0	0	0	0	0	0	0	0	0	0	0	0	0	0	0	0	1	1
1266	Zebrasoma velifer	reef-associated	-1.13	0.71	-0.74	-0.69	1.14	0.64	-2.49	0.22	1.02	0	0	0	0	0	0	0	0	0	0	0	0	0	0	0	0	0	0	0	0	0	0	0	0	0	0	0	0	1
1277	Nemapteryx caelata	demersal	-0.70	0.84	-0.99	1.07	-1.21	-0.07	0.97	0.34	0.41	0	0	0	0	0	0	0	0	0	0	0	0	0	0	0	0	0	1	0	0	0	0	0	0	0	0	1	1	0
1278	Trachurus mediterraneus	pelagic-oceanic	1.67	-0.55	1.53	-0.41	0.44	-0.05	-0.14	0.62	-0.68	0	0	1	0	1	0	0	1	1	1	0	0	1	1	1	1	0	1	0	0	1	0	0	0	0	0	1	1	1
1279	Trachurus picturatus	benthopelagic	-0.49	-0.39	0.86	-0.49	-0.08	-0.41	-0.23	0.62	-0.40	0	0	0	0	0	0	0	0	0	0	0	0	0	0	0	1	0	0	0	0	1	0	0	0	0	0	1	1	0
1280	Arius maculatus	demersal	-0.06	0.77	-0.75	0.96	-0.62	0.16	-0.16	0.91	0.63	0	0	0	0	1	0	0	0	0	1	0	0	0	0	0	1	0	0	0	0	1	0	0	0	0	0	1	1	0
1281	Hexanematichthys sagor	demersal	0.81	0.82	-0.93	0.55	-0.97	0.49	0.94	0.34	0.82	0	0	1	0	1	0	0	0	0	0	0	0	0	1	1	1	0	1	0	0	1	0	0	0	0	0	1	1	1
1286	Plicofollis tonggol	demersal	-1.13	0.83	-0.95	0.69	-1.95	0.39	0.08	0.22	0.80	0	0	0	0	0	0	0	0	0	0	0	0	0	0	0	0	0	0	0	0	0	0	0	0	0	0	0	1	0
1288	Trichiurus lepturus	benthopelagic	1.02	0.32	0.22	0.56	2.27	0.78	1.28	1.98	0.33	0	0	1	0	1	0	0	0	1	1	0	0	1	1	0	1	0	1	0	0	1	0	0	0	0	0	1	1	0
1296	Arius sumatranus	demersal	-1.13	0.83	-1.00	0.46	-3.01	0.49	0.08	0.00	0.86	0	0	0	0	0	0	0	0	0	0	0	0	0	0	0	0	0	0	0	0	0	0	0	0	0	0	0	1	0
1297	Plicofollis tenuispinis	demersal	-0.49	0.71	-0.23	1.51	-1.70	0.14	0.96	0.11	0.41	0	0	0	0	0	0	0	0	0	0	0	0	0	0	0	0	0	1	0	0	1	0	0	0	0	0	1	1	0
1300	Ariomma indicum	benthopelagic	-0.06	0.72	-0.59	0.21	-0.07	0.73	0.30	-0.25	0.82	0	0	1	0	1	0	0	0	1	0	0	0	0	0	0	1	0	0	0	0	0	0	0	0	0	0	1	1	0
1303	Atherinomorus lacunosus	reef-associated	0.59	0.72	-0.62	-0.38	0.64	0.80	-0.50	-0.25	0.96	0	0	1	0	1	0	0	0	0	1	0	1	1	1	1	1	0	0	0	0	0	0	0	0	0	0	0	1	0
1307	Hypoatherina temminckii	reef-associated	-0.06	0.74	-0.76	-0.39	0.29	0.71	-0.07	-0.98	1.01	0	0	0	0	0	0	0	0	0	1	0	0	0	1	0	1	0	1	0	0	0	0	0	0	0	0	1	1	0
1309	Aulostomus chinensis	reef-associated	-0.27	0.67	-0.59	-0.60	0.82	0.70	1.35	0.91	0.95	0	0	0	0	0	0	0	0	0	0	0	0	0	0	0	1	0	1	0	0	1	0	0	0	0	0	1	0	1
1311	Odonus niger	reef-associated	-1.13	0.74	-0.68	-0.28	0.41	0.81	-0.40	0.44	0.94	0	0	0	0	0	0	0	0	0	0	0	0	0	0	0	0	0	0	0	0	0	0	0	0	0	0	0	1	0
1316	Strongylura strongylura	pelagic-neritic	-0.27	0.75	-0.74	0.35	-0.12	0.67	1.28	0.22	0.90	0	0	0	0	0	0	0	1	0	0	0	0	0	1	0	0	0	1	0	0	0	0	0	0	0	0	1	0	1
1319	Beryx decadactylus	bathydemersal	0.16	-0.09	0.34	-0.20	0.30	0.84	1.16	1.13	0.16	0	0	0	0	0	0	0	0	1	1	0	0	0	1	0	1	0	1	0	0	1	0	0	0	0	0	1	0	0
1320	Beryx splendens	benthopelagic	1.67	0.39	-0.42	-0.20	1.44	1.02	0.61	0.78	0.41	0	0	0	0	1	0	0	1	1	1	0	1	1	1	1	1	0	1	0	0	1	0	0	0	0	0	1	1	1
1323	Chascanopsetta lugubris	bathydemersal	-1.13	0.64	-0.56	-0.20	0.68	0.75	0.08	0.22	0.39	0	0	0	0	0	0	0	0	0	0	0	0	0	0	0	0	0	0	0	0	0	0	0	0	0	0	0	1	0
1324	Engyprosopon grandisquama	reef-associated	0.59	0.69	-0.57	-0.35	0.91	0.80	0.39	-0.76	0.91	0	0	1	0	1	0	0	0	0	0	0	0	0	1	1	1	0	1	0	0	1	0	0	0	0	0	1	1	0
1327	Mullus surmuletus	demersal	2.53	-1.19	1.13	0.36	1.09	0.28	0.01	0.22	-0.88	0	0	1	0	1	0	1	1	1	1	0	1	1	1	1	1	1	1	0	1	1	0	0	0	0	0	1	1	1
1328	Myctophum punctatum	bathypelagic	-0.27	-1.24	0.65	-0.58	0.95	1.21	-0.11	-1.07	-1.21	0	0	0	0	0	0	0	0	0	0	0	0	1	1	0	1	0	0	0	0	1	0	0	0	0	0	1	0	0
1329	Myoxocephalus scorpius	demersal	1.67	-2.31	1.64	0.32	2.49	0.61	0.68	0.62	-1.92	0	0	1	0	1	0	1	1	0	1	0	0	1	1	1	1	0	1	0	0	1	0	0	0	0	0	1	1	1
1331	Nerophis ophidion	demersal	0.16	-1.30	2.35	1.25	0.06	0.07	0.96	-0.10	-1.23	0	0	0	0	0	0	0	0	0	0	0	1	1	1	0	1	0	1	0	0	1	0	0	0	0	0	1	0	0
1333	Pseudorhombus elevatus	demersal	-1.13	0.71	-0.54	0.11	0.44	0.74	0.08	-0.47	0.81	0	0	0	0	0	0	0	0	0	0	0	0	0	0	0	0	0	0	0	0	0	0	0	0	0	0	0	1	0
1335	Pseudorhombus javanicus	demersal	-1.13	0.75	-0.60	0.60	-1.19	0.74	0.08	0.09	0.77	0	0	0	0	0	0	0	0	0	0	0	0	0	0	0	0	0	0	0	0	0	0	0	0	0	0	0	1	0
1336	Pegusa lascaris	demersal	1.67	-0.52	0.80	1.02	0.49	-0.05	0.17	0.22	-0.51	0	0	1	0	1	0	1	1	0	1	0	0	1	1	1	1	0	1	0	1	1	0	0	0	0	0	1	1	0
1338	Paralichthys dentatus	demersal	1.67	-1.18	3.88	2.05	1.45	-1.26	-0.01	1.07	-1.20	0	1	1	0	1	0	1	0	1	1	0	0	1	1	1	1	0	1	0	0	1	0	0	0	0	0	1	1	0
1340	Phycis blennoides	benthopelagic	0.81	-0.90	1.04	-0.18	0.35	-0.02	0.35	1.23	-0.70	0	0	0	0	1	0	0	0	1	1	0	0	0	1	0	1	0	1	0	0	1	1	0	0	0	0	1	1	0
1342	Pleuronectes platessa	demersal	3.82	-1.66	1.50	1.21	2.68	-0.15	-0.38	1.13	-1.27	1	1	1	1	1	1	1	1	1	1	0	1	1	1	1	1	1	1	1	1	1	0	0	1	0	0	1	1	1
1343	Pollachius virens	demersal	2.96	-1.88	2.64	1.14	2.44	-0.07	0.27	1.39	-1.44	0	1	1	0	1	0	1	1	1	1	0	1	1	1	1	1	1	1	0	1	1	0	0	1	0	0	1	1	1
1344	Pomatoschistus microps	demersal	1.24	-1.52	1.48	1.56	1.84	-0.39	-0.43	-1.27	-1.14	0	0	1	0	1	0	1	1	0	1	0	0	1	1	1	1	0	0	0	0	1	0	0	0	0	0	1	1	0
1345	Pomatoschistus minutus	demersal	1.88	-1.61	1.58	1.21	1.76	-0.02	-0.35	-1.07	-1.27	0	0	1	1	1	0	1	1	0	1	0	1	1	1	1	1	0	1	0	0	1	0	0	0	0	0	1	1	0
1347	Pomatoschistus pictus	demersal	0.37	-1.59	1.51	1.41	0.84	-0.37	-0.57	-1.67	-1.26	0	0	1	0	0	0	1	0	0	1	0	0	1	1	0	1	0	0	0	0	1	0	0	0	0	0	1	0	0
1348	Scophthalmus maximus	demersal	2.96	-1.67	2.00	1.62	1.16	-0.19	0.87	1.13	-1.37	1	1	1	0	1	0	1	1	1	1	0	0	1	1	1	1	1	1	0	1	1	0	0	1	0	0	1	1	1
1349	Raniceps raninus	demersal	0.59	-1.63	1.79	1.80	-0.07	-0.47	0.54	-0.15	-1.25	0	0	0	0	1	0	0	0	0	1	0	0	1	0	0	1	0	1	0	1	1	0	0	0	0	0	1	1	0
1350	Sardina pilchardus	pelagic-neritic	1.67	-0.77	1.21	0.21	0.88	0.01	-1.14	-0.15	-0.65	0	0	1	0	1	0	1	1	0	1	0	1	1	1	1	1	0	0	0	0	1	0	0	0	0	0	1	1	1
1351	Paralichthys olivaceus	demersal	0.37	-0.13	2.21	0.13	0.13	-0.26	0.46	1.16	0.20	1	1	0	0	0	0	0	0	0	1	0	0	0	1	0	1	0	1	0	0	1	0	0	0	0	0	1	0	0
1352	Sebastes viviparus	demersal	-0.27	-1.79	0.86	0.33	-0.13	-0.40	0.99	0.09	-1.29	0	0	0	0	0	0	0	0	0	0	0	0	1	1	0	1	0	1	0	0	0	0	0	0	0	0	1	0	0
1355	Spinachia spinachia	benthopelagic	-0.27	-1.70	2.10	1.79	0.75	-0.34	0.08	-0.38	-1.42	0	0	0	0	0	0	0	0	0	0	0	0	1	1	1	1	0	0	0	0	0	0	0	0	0	0	0	1	0
1356	Spondyliosoma cantharus	benthopelagic	2.53	-0.94	1.25	0.45	0.42	0.24	-0.31	0.62	-0.75	0	1	1	0	1	0	1	1	1	1	0	1	0	1	1	1	1	1	0	1	1	0	0	0	0	0	1	1	1
1357	Sprattus sprattus	pelagic-neritic	1.67	-1.64	1.98	1.38	1.78	0.41	-0.76	-0.69	-1.41	0	0	1	0	1	0	1	1	0	1	0	1	1	1	1	1	0	1	0	0	1	0	0	0	0	0	1	1	0
1359	Syngnathus rostellatus	demersal	0.16	-1.67	2.15	2.07	0.20	-0.76	0.41	-0.63	-1.39	0	0	0	0	0	0	0	0	0	0	0	0	1	1	1	1	0	0	0	0	1	0	0	0	0	0	1	1	0
1360	Syngnathus typhle	demersal	-0.49	-1.19	2.14	0.90	0.73	0.15	0.51	0.09	-1.11	0	0	0	0	0	0	0	0	0	0	0	0	0	1	0	1	0	1	0	0	0	0	0	0	0	0	1	0	0
1361	Taurulus bubalis	demersal	2.10	-1.64	1.56	1.27	1.66	-0.11	0.23	-0.61	-1.29	0	0	1	0	1	0	1	1	1	1	0	0	1	1	1	1	1	1	0	1	1	0	0	0	0	0	1	1	0
1363	Trachinus draco	demersal	-0.06	-1.19	1.73	0.86	0.64	0.10	1.25	0.50	-0.98	0	0	0	0	0	0	0	0	0	0	0	0	0	1	0	1	0	1	0	0	1	0	0	1	0	0	1	0	0
1365	Trachurus trachurus	pelagic-neritic	2.53	-0.35	0.29	1.44	1.94	-0.62	0.66	0.78	-0.38	0	1	1	0	1	0	1	1	1	1	0	0	1	1	1	1	1	1	0	1	1	0	0	0	0	0	1	1	1
1366	Chelidonichthys lucerna	demersal	2.75	-1.42	1.09	0.75	1.07	0.05	0.22	0.85	-0.99	0	0	1	0	1	0	1	1	1	1	0	0	1	1	1	1	1	1	0	1	1	1	0	1	0	0	1	1	1
1368	Pseudorhombus malayanus	demersal	-1.13	0.76	-0.65	0.52	-1.05	0.72	0.08	0.09	0.82	0	0	0	0	0	0	0	0	0	0	0	0	0	0	0	0	0	0	0	0	0	0	0	0	0	0	0	1	0
1370	Zeus faber	benthopelagic	1.45	-0.79	1.06	0.33	2.13	0.69	1.35	1.03	-0.32	0	0	0	0	0	0	1	1	1	1	0	0	0	1	1	1	0	1	0	1	1	0	0	1	0	0	1	1	0
1371	Hippoglossus hippoglossus	demersal	1.88	-2.49	1.26	-0.20	1.64	0.75	1.42	2.67	-2.23	1	1	1	0	0	0	1	0	1	1	0	0	0	1	1	1	1	1	0	0	1	0	0	1	0	0	1	1	0
1374	Hyperoplus lanceolatus	demersal	0.59	-1.67	1.93	1.74	0.70	-0.43	0.77	0.22	-1.32	0	0	1	0	1	0	0	0	0	0	0	0	1	1	0	1	0	1	0	0	1	0	0	0	0	0	1	1	0
1375	Labrus mixtus	reef-associated	0.59	-1.41	1.23	0.89	1.54	-0.07	0.78	0.22	-1.01	0	0	0	0	0	0	0	0	0	1	0	0	1	1	1	1	0	1	0	0	1	0	0	0	0	0	1	1	0
1377	Pseudorhombus triocellatus	demersal	-1.13	0.78	-0.79	0.72	-1.42	0.53	0.08	-0.76	0.81	0	0	0	0	0	0	0	0	0	0	0	0	0	0	0	0	0	0	0	0	0	0	0	0	0	0	0	1	0
1378	Liparis liparis	demersal	0.81	-1.77	1.40	0.85	0.53	-0.05	0.23	-0.76	-1.40	0	0	1	0	1	0	1	1	0	0	0	0	1	0	1	1	0	1	0	0	0	0	0	0	0	0	1	1	0
1379	Liparis montagui	demersal	0.16	-1.71	1.54	1.49	-0.13	-0.55	-0.01	-0.98	-1.25	0	0	0	0	0	0	0	1	0	0	0	1	1	1	1	1	0	0	0	0	0	0	0	0	0	0	0	1	0
1380	Lumpenus lampretaeformis	demersal	1.45	-2.39	2.12	0.42	1.21	0.05	0.23	0.44	-2.05	0	0	1	0	1	0	1	1	0	1	0	1	1	1	1	1	1	0	0	1	0	0	0	0	0	0	0	1	0
1381	Melanogrammus aeglefinus	demersal	4.26	-1.95	3.18	1.26	2.55	-0.07	0.18	1.24	-1.61	1	1	1	1	1	1	1	1	1	1	1	1	1	1	1	1	1	1	1	1	1	1	0	1	0	0	1	1	1
1382	Microstomus kitt	demersal	3.18	-1.66	1.36	0.97	0.68	-0.09	-0.42	0.70	-1.27	1	1	1	0	1	1	1	1	1	1	0	0	1	1	1	1	1	1	1	1	1	0	0	1	0	0	1	1	0
1385	Etelis coruscans	reef-associated	0.37	0.62	-0.47	-0.53	-0.53	1.02	1.20	1.31	0.72	0	0	0	0	0	0	0	0	1	1	0	0	0	1	0	1	0	1	0	0	1	0	0	0	0	0	1	1	0
1391	Etelis oculatus	bathydemersal	-0.27	0.59	-0.54	-0.66	-0.77	-0.07	1.25	1.13	0.20	0	0	0	0	0	0	0	0	1	0	0	0	0	0	0	1	0	1	0	0	1	0	0	0	0	0	1	0	0
1393	Hoplopagrus guentherii	reef-associated	0.37	0.48	0.51	0.70	-0.30	-0.83	0.68	1.05	0.20	0	0	0	0	0	0	0	0	0	0	0	0	0	1	0	1	1	1	1	1	1	0	0	0	0	0	1	0	0
1394	Lipocheilus carnolabrum	demersal	-0.27	0.80	-0.87	-0.19	-1.10	0.52	0.73	0.44	0.91	0	0	0	0	0	0	0	0	0	0	0	0	0	0	0	1	0	1	0	0	1	0	0	0	0	0	1	1	0
1395	Lutjanus adetii	reef-associated	0.59	0.40	-0.16	-0.92	-0.27	-0.73	0.96	0.44	0.96	0	1	0	0	0	0	1	0	0	1	0	0	0	1	0	1	0	1	0	1	1	0	0	0	0	0	1	0	0
1403	Lutjanus analis	reef-associated	1.24	0.53	-0.29	-0.20	0.83	-0.01	0.80	1.07	0.18	0	0	0	0	1	0	0	1	1	1	0	0	0	1	0	1	0	1	0	1	1	0	0	0	0	0	1	1	1
1404	Lutjanus apodus	reef-associated	1.45	0.63	-0.66	-0.41	1.02	-0.04	0.53	0.74	0.24	0	0	1	0	1	0	1	1	1	1	0	0	0	1	0	1	0	1	0	0	1	0	0	0	0	0	1	1	1
1406	Lutjanus erythropterus	reef-associated	-0.27	0.79	-0.80	-0.05	0.26	0.59	1.13	0.93	0.87	0	0	0	0	0	0	0	0	1	0	0	0	0	0	0	1	0	1	0	0	1	0	0	0	0	0	1	0	0
1407	Lutjanus argentimaculatus	reef-associated	-0.27	0.71	-0.66	-0.25	0.77	0.92	0.68	1.54	0.89	0	0	0	0	0	0	0	0	0	0	0	0	0	1	0	1	0	1	0	0	1	0	0	0	0	0	1	0	0
1408	Lutjanus argentiventris	reef-associated	-0.49	0.45	0.61	0.91	0.81	-0.69	1.01	0.79	0.11	0	0	0	0	0	0	0	0	0	1	0	0	0	0	0	1	0	1	0	0	0	0	0	0	0	0	1	0	0
1410	Lutjanus biguttatus	reef-associated	-0.27	0.83	-1.01	0.05	-0.35	0.46	0.90	-0.25	0.97	0	0	0	0	0	0	0	0	0	0	0	0	0	0	0	1	0	1	0	1	1	0	0	0	0	0	1	0	0
1418	Lutjanus boutton	reef-associated	-0.06	0.75	-0.76	-0.41	-0.91	0.62	0.66	0.09	1.02	0	0	0	0	0	0	0	0	1	0	0	0	0	1	0	1	0	1	0	0	1	0	0	0	0	0	1	0	0
1419	Lutjanus buccanella	reef-associated	-0.06	0.61	-0.57	-0.50	-0.46	-0.15	0.77	0.85	0.25	0	0	0	0	0	0	0	0	1	0	0	0	0	0	0	1	0	1	0	0	1	0	0	0	0	0	1	1	0
1423	Lutjanus campechanus	reef-associated	2.96	0.48	0.15	0.11	0.75	-0.19	0.96	1.13	0.12	0	1	1	0	0	0	1	1	1	1	0	0	1	1	1	1	1	1	1	1	1	0	0	1	1	0	1	1	1
1424	Lutjanus carponotatus	reef-associated	-0.27	0.76	-0.71	-0.23	1.29	0.55	0.97	0.22	1.00	0	0	0	0	0	0	0	0	0	0	0	0	0	1	0	1	0	1	0	0	1	0	0	0	0	0	1	0	0
1427	Lutjanus cyanopterus	reef-associated	-0.27	0.54	-0.26	-0.13	-0.61	-0.06	0.92	1.60	0.19	0	0	0	0	0	0	0	0	0	0	0	0	0	1	0	1	0	1	0	0	1	0	0	0	0	0	1	0	0
1452	Chirocentrus nudus	pelagic-neritic	-0.49	0.78	-0.70	0.73	-0.88	0.69	1.26	1.13	0.67	0	0	0	0	0	0	0	0	0	0	0	0	0	0	0	1	0	1	0	0	1	0	0	0	0	0	1	0	0
1453	Dussumieria acuta	pelagic-neritic	-1.13	0.80	-0.87	0.77	-0.45	0.28	-0.09	-0.47	0.72	0	0	0	0	0	0	0	0	0	0	0	0	0	0	0	0	0	0	0	0	0	0	0	0	0	0	0	1	0
1454	Dussumieria elopsoides	pelagic-neritic	-1.13	0.75	-0.76	-0.04	0.39	0.65	-0.09	-0.47	1.00	0	0	0	0	0	0	0	0	0	0	0	0	0	0	0	0	0	0	0	0	0	0	0	0	0	0	0	1	0
1457	Spratelloides delicatulus	reef-associated	0.81	0.73	-0.76	-0.43	0.48	0.77	-0.37	-1.52	1.01	0	0	0	0	1	0	0	1	0	1	0	1	1	1	0	1	0	0	0	0	1	0	0	0	0	0	1	1	0
1458	Spratelloides gracilis	pelagic-neritic	0.81	0.72	-0.72	-0.21	0.29	0.89	-0.09	-1.11	0.94	0	0	0	0	0	0	0	1	0	1	0	1	1	1	0	1	0	1	0	0	1	0	0	0	0	0	1	1	0
1459	Spratelloides lewisi	pelagic-neritic	0.16	0.88	-1.40	-0.31	-2.28	-1.68	-0.09	-1.67	1.21	0	0	0	0	0	0	0	0	0	1	0	0	1	1	0	1	0	0	0	0	1	0	0	0	0	0	1	1	0
1460	Spratelloides robustus	pelagic-neritic	-1.13	-0.38	-0.09	-0.52	-0.19	-0.56	-0.09	-0.98	0.04	0	0	0	0	0	0	0	0	0	0	0	0	0	0	0	0	0	0	0	0	0	0	0	0	0	0	0	1	0
1461	Jenkinsia lamprotaenia	reef-associated	0.59	0.63	-0.57	-0.54	0.46	-0.19	0.29	-1.45	0.27	0	0	0	0	1	0	0	0	0	0	0	0	1	1	1	1	0	0	0	0	1	0	0	0	0	0	1	1	1
1462	Jenkinsia majua	reef-associated	-1.13	0.66	-0.72	-0.70	-1.01	-0.42	-0.09	-1.76	0.29	0	0	0	0	0	0	0	0	0	0	0	0	0	0	0	0	0	0	0	0	0	0	0	0	0	0	0	1	0
1464	Jenkinsia stolifera	reef-associated	-1.13	0.65	-0.66	-0.41	-0.88	-0.50	-0.09	-2.08	0.29	0	0	0	0	0	0	0	0	0	0	0	0	0	0	0	0	0	0	0	0	0	0	0	0	0	0	0	1	0
1466	Sprattus fuegensis	pelagic-neritic	-1.13	-1.95	0.07	1.65	-0.80	-1.30	-0.09	-0.58	-2.74	0	0	0	0	0	0	0	0	0	0	0	0	0	0	0	0	0	0	0	0	0	0	0	0	0	0	0	1	0
1477	Sardinops sagax	pelagic-neritic	2.32	0.04	0.40	0.53	1.65	0.50	-1.45	0.21	0.26	0	1	1	0	1	0	1	1	1	1	0	1	1	1	1	1	0	1	0	0	1	0	0	0	0	0	1	1	1
1478	Harengula clupeola	reef-associated	1.45	0.63	-0.59	-0.14	0.09	-0.32	0.13	-0.58	0.27	0	1	1	0	1	0	0	1	0	1	0	0	1	1	1	1	0	1	0	0	1	0	0	0	0	0	1	1	0
1479	Harengula humeralis	reef-associated	1.24	0.68	-0.93	-0.33	0.21	-0.61	0.01	-0.38	0.31	0	1	1	0	1	0	0	0	0	1	0	0	1	1	1	1	0	1	0	0	0	0	0	0	0	0	1	1	1
1480	Harengula jaguana	reef-associated	1.67	0.54	-0.27	0.17	1.40	-0.13	-0.09	-0.41	0.12	0	0	1	0	1	0	0	1	0	1	0	1	1	1	1	1	0	1	0	0	1	0	0	0	0	0	1	1	1
1484	Opisthonema libertate	pelagic-neritic	-0.27	0.56	0.22	0.44	0.36	-0.90	-0.97	-0.07	0.23	0	1	0	0	0	0	0	1	0	0	0	0	0	1	0	1	0	0	0	0	0	0	0	0	0	0	0	1	0
1485	Opisthonema medirastre	pelagic-neritic	-0.70	0.42	0.64	1.16	-0.65	-0.67	-0.35	-0.07	0.06	0	0	0	0	0	0	0	1	0	0	0	0	0	0	0	1	0	0	0	0	0	0	0	0	0	0	0	1	0
1486	Opisthonema oglinum	reef-associated	2.32	0.49	-0.06	0.38	1.47	-0.07	0.25	0.17	0.09	0	1	1	0	1	0	1	1	0	1	1	1	1	1	1	1	0	1	0	0	1	0	0	0	0	0	1	1	1
1494	Herklotsichthys quadrimaculatus	reef-associated	0.37	0.70	-0.50	-0.13	0.17	0.75	-0.31	-0.25	0.93	0	0	1	0	1	0	0	0	0	1	0	0	0	1	0	1	0	1	0	0	0	0	0	0	0	0	1	1	0
1499	Amblygaster clupeoides	reef-associated	-0.92	0.82	-0.95	0.02	-1.38	0.67	-0.59	-0.42	0.92	0	0	0	0	0	0	0	0	0	0	0	0	0	1	0	1	0	0	0	0	0	0	0	0	0	0	0	0	0
1501	Amblygaster sirm	reef-associated	0.37	0.78	-0.74	-0.02	-0.24	0.66	-0.97	-0.17	0.96	0	0	0	0	0	0	0	1	0	0	0	0	1	1	0	1	0	1	0	0	1	0	0	0	0	0	1	1	0
1502	Sardinella albella	reef-associated	-0.92	0.78	-0.77	0.18	0.33	0.69	-1.33	-0.83	0.92	0	0	0	0	0	0	0	0	0	0	0	0	0	0	0	0	0	0	0	0	0	0	0	0	0	0	0	1	1
1507	Sardinella fimbriata	pelagic-neritic	-1.13	0.85	-1.08	0.36	-0.73	0.43	-1.29	-0.90	0.85	0	0	0	0	0	0	0	0	0	0	0	0	0	0	0	0	0	0	0	0	0	0	0	0	0	0	0	1	0
1508	Sardinella gibbosa	reef-associated	-0.70	0.71	-0.59	0.20	0.61	0.78	-1.03	-0.63	0.87	0	0	0	0	0	0	0	0	0	0	0	0	0	1	0	1	0	0	0	0	0	0	0	0	0	0	0	1	0
1511	Sardinella longiceps	pelagic-neritic	-0.49	0.70	-0.53	2.18	-0.98	-0.86	-1.79	-0.33	0.36	0	0	0	0	1	0	0	0	0	0	0	0	0	0	0	1	0	0	0	0	0	0	0	0	0	0	1	1	0
1519	Sardinella zunasi	pelagic-neritic	-0.06	-0.19	2.35	0.26	0.21	-0.81	-0.57	-0.58	0.30	0	0	1	0	1	0	0	0	0	0	0	1	1	0	0	1	0	0	0	0	0	0	0	0	0	0	0	1	0
1522	Escualosa thoracata	pelagic-neritic	0.16	0.80	-0.87	0.37	-0.26	0.61	-0.97	-1.16	0.87	0	0	0	0	0	0	1	1	0	0	0	0	1	0	0	1	0	0	0	0	1	0	0	0	0	0	1	1	0
1573	Hyperlophus vittatus	pelagic-neritic	-1.13	-0.49	-0.02	-0.26	0.28	-1.09	-0.09	-1.16	-0.19	0	0	0	0	0	0	0	0	0	0	0	0	0	0	0	0	0	0	0	0	0	0	0	0	0	0	0	1	0
1588	Brevoortia gunteri	pelagic-neritic	-0.27	0.37	0.97	0.56	2.05	-1.06	-1.75	-0.07	-0.11	0	0	0	0	0	0	0	1	0	0	0	0	1	0	0	1	0	0	0	0	0	0	0	0	0	0	0	1	1
1591	Brevoortia smithi	pelagic-neritic	-1.13	0.28	1.24	0.81	-0.39	-1.19	-1.94	0.03	-0.10	0	0	0	0	0	0	0	0	0	0	0	0	0	0	0	0	0	0	0	0	0	0	0	0	0	0	0	1	0
1592	Brevoortia tyrannus	pelagic-neritic	1.45	-1.02	3.41	2.26	0.98	-1.16	-1.45	0.44	-1.13	0	1	1	0	1	0	1	0	1	0	0	0	1	1	1	1	0	0	0	0	1	0	0	0	0	0	1	1	1
1593	Ethmidium maculatum	pelagic-neritic	-0.06	-0.55	0.80	2.81	-1.42	-1.13	-1.09	-0.21	-0.70	0	0	0	0	0	0	0	0	0	0	0	0	1	0	0	1	0	1	0	0	1	0	0	0	0	0	1	1	0
1595	Hilsa kelee	pelagic-neritic	0.37	0.80	-0.82	0.90	-0.50	0.55	-1.03	0.09	0.72	0	0	0	0	1	0	1	1	0	1	0	0	1	1	0	1	0	0	0	0	0	0	0	0	0	0	0	1	0
1609	Konosirus punctatus	pelagic-neritic	-0.49	-0.25	2.47	0.16	0.34	-0.85	-1.00	0.00	0.19	0	0	0	0	0	0	0	0	0	0	0	0	1	1	0	1	0	0	0	0	0	0	0	0	0	0	0	1	0
1615	Nematalosa japonica	benthopelagic	-0.92	0.59	-0.03	0.09	-0.86	-0.09	-1.89	-0.52	0.89	0	0	0	0	0	0	0	0	0	0	0	0	0	0	0	0	0	0	0	0	0	0	0	0	0	0	0	1	1
1616	Nematalosa nasus	pelagic-neritic	-0.70	0.73	-0.43	0.99	-0.53	0.22	-1.34	-0.38	0.62	0	0	0	0	1	0	0	0	0	0	0	0	0	0	0	1	0	0	0	0	0	0	0	0	0	0	0	1	0
1619	Anodontostoma chacunda	pelagic-neritic	0.16	0.80	-0.88	0.40	0.26	0.67	-1.05	-0.38	0.85	0	0	1	0	1	0	0	0	0	1	0	0	0	0	1	1	0	0	0	0	0	0	0	0	0	0	0	1	1
1625	Ilisha africana	pelagic-neritic	1.45	0.63	-0.46	2.15	0.75	-1.04	-0.55	-0.07	-0.31	0	1	1	0	1	0	0	0	1	1	0	0	1	1	1	1	0	1	0	0	1	0	0	0	0	0	1	1	0
1627	Ilisha elongata	pelagic-neritic	-0.06	0.55	0.05	0.41	-0.61	-0.03	0.58	0.62	0.78	0	0	0	0	0	0	0	0	0	0	0	0	0	1	0	1	0	1	0	0	1	0	0	0	0	0	1	1	0
1629	Ilisha fuerthii	pelagic-neritic	-0.70	0.55	-0.36	0.64	-0.93	-1.19	0.08	0.03	0.01	0	0	0	0	0	0	0	0	0	0	0	0	0	1	0	1	0	0	0	0	0	0	0	0	0	0	0	1	0
1633	Ilisha melastoma	pelagic-neritic	-0.92	0.79	-0.80	0.51	-0.48	0.27	-0.01	-0.63	0.73	0	0	0	0	0	0	0	0	0	0	0	0	0	0	0	1	0	0	0	0	0	0	0	0	0	0	0	1	0
1645	Chirocentrodon bleekerianus	pelagic-neritic	0.59	0.68	-1.04	0.29	-0.73	-0.32	-0.31	-1.05	0.19	0	0	0	0	1	0	0	0	0	0	0	0	1	1	1	1	0	1	0	0	1	0	0	0	0	0	1	1	0
1652	Opisthopterus tardoore	pelagic-neritic	-0.27	0.82	-0.94	0.97	-1.17	0.14	-0.04	-0.47	0.51	0	0	0	0	0	0	0	0	0	0	0	0	1	0	0	1	0	1	0	0	0	0	0	0	0	0	1	1	0
1658	Raconda russeliana	pelagic-neritic	-0.92	0.85	-0.99	1.30	-1.83	-0.09	-0.28	-0.52	0.23	0	0	0	0	0	0	0	0	0	0	0	0	0	1	0	1	0	0	0	0	0	0	0	0	0	0	0	0	0
1659	Engraulis anchoita	pelagic-neritic	-0.70	-1.06	1.26	2.00	0.77	-0.60	-1.62	-0.63	-1.65	0	0	0	0	0	0	0	0	0	0	0	0	1	0	0	1	0	0	0	0	0	0	0	0	0	0	0	1	0
1664	Engraulis mordax	pelagic-neritic	1.45	-1.12	0.59	2.13	2.25	-1.05	-0.61	-0.26	-0.74	0	0	1	0	0	0	1	1	0	1	0	1	1	1	1	1	0	0	0	0	1	0	0	0	0	0	1	1	1
1686	Anchoa compressa	pelagic-neritic	-1.13	-0.79	0.40	1.65	-0.30	-2.20	-0.09	-0.88	-0.54	0	0	0	0	0	0	0	0	0	0	0	0	0	0	0	0	0	0	0	0	0	0	0	0	0	0	0	1	0
1688	Anchoa lamprotaenia	pelagic-neritic	-1.13	0.67	-0.79	-0.44	0.36	-0.53	-0.09	-0.98	0.32	0	0	0	0	0	0	0	0	0	0	0	0	0	0	0	0	0	0	0	0	0	0	0	0	0	0	0	1	0
1692	Anthias anthias	reef-associated	-0.06	-0.13	0.83	0.43	0.61	-0.16	0.51	-0.17	-0.37	0	0	0	0	1	0	0	0	0	0	0	0	0	0	0	1	0	1	0	0	1	0	0	0	0	0	1	1	0
1698	Aulopus filamentosus	demersal	-0.06	-0.14	1.02	-0.45	0.44	0.14	1.28	0.31	-0.38	0	0	0	0	0	0	0	0	1	0	0	0	0	1	0	1	0	1	0	0	1	0	0	0	0	0	1	0	0
1699	Bathophilus nigerrimus	bathypelagic	-0.70	0.10	-0.29	-1.12	-0.58	2.76	1.28	-0.96	-0.99	0	0	0	0	0	0	0	0	0	0	0	0	0	0	0	0	0	1	0	0	1	0	0	0	0	0	1	0	0
1700	Parablennius sanguinolentus	demersal	-0.70	-0.59	1.81	-0.19	0.08	-0.21	-2.49	-0.47	-0.75	0	0	0	0	0	0	0	0	0	0	0	0	0	0	0	1	0	0	0	0	0	0	0	0	0	0	0	1	1
1702	Parablennius tentacularis	demersal	0.37	-0.53	1.55	-0.37	-0.01	-0.19	-0.47	-0.76	-0.71	0	0	1	0	1	0	1	0	0	1	0	0	0	0	0	1	0	0	0	1	0	0	0	0	0	0	0	1	1
1706	Chromis chromis	reef-associated	0.16	0.08	0.46	0.53	1.08	-0.48	-0.13	-0.25	-0.38	0	0	1	0	1	0	0	0	0	0	0	0	0	1	0	1	0	1	0	0	0	0	0	0	0	0	1	1	0
1708	Symphodus tinca	reef-associated	1.45	-0.51	1.86	-0.66	0.68	-0.29	-0.38	0.31	-0.83	0	0	1	0	1	0	1	0	0	1	0	0	0	1	0	1	1	1	0	1	1	0	0	0	0	0	1	1	1
1709	Symphodus roissali	reef-associated	2.10	-0.57	1.80	-0.44	0.01	-0.29	0.03	-0.63	-0.73	0	1	0	0	1	0	1	1	0	1	1	0	1	1	1	1	0	1	0	1	1	0	0	0	0	0	1	1	1
1710	Cubiceps gracilis	pelagic-oceanic	-0.06	-0.70	0.75	-0.69	-0.15	1.02	-0.09	1.20	-0.94	0	1	0	0	0	0	0	0	0	0	0	0	0	1	0	1	0	1	0	0	0	0	0	0	0	0	1	1	0
1712	Diaphus rafinesquii	bathypelagic	-1.13	-0.51	0.73	-0.84	-0.54	1.17	-0.09	-1.27	-0.93	0	0	0	0	0	0	0	0	0	0	0	0	0	0	0	0	0	0	0	0	0	0	0	0	0	0	0	1	0
1714	Electrona risso	bathypelagic	-1.13	-0.07	-0.01	-1.11	0.39	2.67	-0.09	-1.36	-0.98	0	0	0	0	0	0	0	0	0	0	0	0	0	0	0	0	0	0	0	0	0	0	0	0	0	0	0	1	0
1716	Gonichthys cocco	bathypelagic	-0.70	-0.07	0.07	-0.99	0.95	1.84	-0.42	-1.67	-0.91	0	0	0	0	0	0	0	0	0	0	0	0	1	0	0	1	0	0	0	0	0	0	0	0	0	0	0	1	0
1717	Gymnammodytes cicerelus	demersal	-1.13	-0.61	1.75	-0.11	-0.82	-0.14	-0.09	-0.63	-0.69	0	0	0	0	0	0	0	0	0	0	0	0	0	0	0	0	0	0	0	0	0	0	0	0	0	0	0	1	0
1719	Hygophum hygomii	bathypelagic	0.81	-0.25	0.24	-1.12	1.12	2.32	-0.78	-1.55	-1.00	0	0	1	0	0	0	0	1	0	1	0	1	1	1	0	1	0	0	0	0	1	0	0	0	0	0	1	1	0
1721	Schedophilus medusophagus	pelagic-oceanic	-1.13	-1.09	0.64	-0.62	-0.61	0.95	0.94	0.46	-1.12	0	1	0	0	0	0	0	0	0	0	0	0	0	0	0	0	0	0	0	0	0	0	0	0	0	0	0	0	0
1722	Lepidotrigla cavillone	demersal	0.59	-0.49	1.65	-0.66	0.29	-0.30	-0.07	-0.47	-0.67	0	0	1	0	1	0	0	0	1	0	0	0	0	1	0	1	0	1	0	0	1	0	0	0	0	0	1	1	0
1725	Luvarus imperialis	pelagic-oceanic	-0.27	0.23	-0.15	-1.02	-0.58	2.48	0.58	1.82	-0.82	0	1	0	0	0	0	0	0	0	0	0	0	0	0	1	0	0	1	0	0	0	0	0	0	0	0	1	1	0
1726	Coelorinchus caelorhincus	benthopelagic	1.02	0.44	-0.21	-0.01	0.84	-0.10	0.18	0.40	0.10	0	0	1	0	1	0	0	0	1	1	0	1	1	1	0	1	0	1	0	0	0	0	0	0	0	0	1	1	0
1729	Muraena helena	reef-associated	-0.06	-0.47	1.48	-0.66	0.52	-0.04	1.25	1.54	-0.76	0	0	0	0	0	0	0	0	1	0	0	0	0	1	0	1	0	1	0	0	1	0	0	0	0	0	1	0	0
1730	Gymnothorax unicolor	demersal	0.16	-0.44	1.64	-0.71	-0.90	-0.20	-0.02	1.13	-0.80	0	0	0	0	0	0	0	1	0	1	0	0	0	1	0	1	0	1	0	0	1	0	0	0	0	0	1	0	0
1731	Microstoma microstoma	bathypelagic	-1.13	0.01	-0.10	-1.10	-0.23	2.47	-0.09	-0.42	-1.00	0	0	0	0	0	0	0	0	0	0	0	0	0	0	0	0	0	0	0	0	0	0	0	0	0	0	0	1	0
1732	Mola mola	pelagic-oceanic	0.59	-0.72	0.32	-0.94	1.77	2.52	0.39	2.33	-1.21	0	1	0	0	0	0	0	0	1	0	0	0	1	0	0	1	0	1	0	1	0	0	0	0	0	0	1	1	1
1734	Mora moro	bathypelagic	-0.27	-0.19	-0.22	-0.43	2.13	1.43	0.51	0.91	-0.20	0	0	0	0	0	0	0	0	0	1	0	0	0	0	0	1	0	1	0	0	0	0	0	0	0	0	1	1	0
1736	Liza saliens	demersal	1.67	-0.45	1.77	-0.64	-0.30	-0.20	-0.88	0.22	-0.91	0	0	1	0	1	0	1	1	1	1	0	1	1	1	1	1	0	0	0	0	0	0	0	0	0	0	1	1	1
1738	Nansenia oblita	pelagic-oceanic	-0.70	-0.67	1.08	-0.80	-1.26	0.04	-0.42	-0.58	-1.06	0	0	0	0	0	0	0	0	0	0	0	0	1	0	0	1	0	0	0	0	0	0	0	0	0	0	0	1	0
1741	Ophichthus rufus	demersal	-0.27	-0.50	1.90	-0.73	-0.24	-0.39	0.73	0.62	-0.86	0	0	0	0	0	0	0	0	0	1	0	0	0	0	0	1	0	1	0	0	1	0	0	0	0	0	1	0	0
1743	Parophidion vassali	demersal	-0.27	-0.44	1.91	-0.82	-1.36	-0.26	-0.18	-0.25	-0.99	0	0	1	0	1	0	0	0	0	0	0	0	0	1	0	1	0	0	0	0	0	0	0	0	0	0	0	1	0
1747	Phycis phycis	benthopelagic	1.24	-0.47	1.57	-0.77	-0.21	-0.20	0.78	0.70	-0.70	1	1	0	0	0	0	0	0	1	1	0	1	0	1	1	1	0	1	0	0	1	0	0	0	0	0	1	0	1
1750	Ranzania laevis	pelagic-oceanic	-0.27	0.07	-0.12	-1.09	-0.26	2.60	0.35	1.13	-0.90	0	1	0	0	0	0	0	0	0	0	0	0	0	0	0	1	0	1	0	0	0	0	0	0	0	0	1	1	0
1751	Remora remora	reef-associated	0.16	0.39	-0.05	-0.16	0.75	1.05	-0.78	0.99	0.51	0	0	0	0	0	0	0	0	0	0	0	0	1	1	0	1	0	1	0	0	1	0	0	0	0	0	1	1	0
1752	Diplodus annularis	benthopelagic	2.75	-0.51	1.77	-0.65	0.95	-0.29	-0.42	-0.29	-0.73	1	1	1	0	1	0	1	1	1	1	0	1	1	1	1	1	1	1	0	1	0	0	0	0	0	0	1	1	1
1754	Diplodus vulgaris	benthopelagic	3.18	-0.47	1.55	-0.46	0.93	-0.12	-0.19	0.34	-0.77	1	1	1	0	1	1	1	1	1	1	0	0	1	1	1	1	1	1	1	1	1	0	0	0	0	0	1	1	1
1757	Paralepis coregonoides	bathypelagic	-0.49	-1.37	0.76	-0.53	0.54	1.19	1.06	0.44	-1.30	0	0	0	0	0	0	0	0	0	0	0	0	0	1	0	1	0	1	0	0	0	0	0	0	0	0	1	0	0
1759	Scorpaena scrofa	demersal	1.24	-0.27	0.92	0.23	0.81	0.09	0.85	0.44	-0.37	0	0	1	0	1	0	0	1	1	1	0	0	0	1	1	1	0	1	0	0	1	0	0	0	0	0	1	1	0
1760	Scorpaena notata	demersal	0.81	-0.45	1.50	-0.73	0.42	-0.07	-0.02	-0.29	-0.77	0	0	1	0	1	0	0	1	1	1	0	0	0	1	0	1	0	1	0	0	0	0	0	0	0	0	1	1	0
1761	Serranus scriba	demersal	1.02	-0.50	1.66	-0.59	0.83	-0.21	0.22	0.11	-0.71	0	0	1	0	1	0	0	1	1	1	0	0	0	1	0	1	0	1	0	0	1	0	0	0	0	0	1	1	0
1762	Pegusa impar	demersal	0.81	-0.48	1.89	-0.74	-1.27	-0.31	-0.07	0.09	-0.84	0	0	1	0	1	0	1	0	0	1	0	1	0	1	0	1	1	0	0	1	0	0	0	0	0	0	0	1	0
1766	Spicara smaris	pelagic-oceanic	-0.49	-0.55	1.13	-0.80	0.17	0.48	-0.50	-0.47	-1.03	0	0	0	0	0	0	0	0	0	0	0	0	1	1	0	1	0	0	0	0	0	0	0	0	0	0	0	1	0
1767	Syngnathus phlegon	pelagic-neritic	-1.13	-0.47	1.82	-0.81	-0.86	-0.32	-0.01	-0.47	-0.85	0	0	0	0	0	0	0	0	0	0	0	0	0	0	0	0	0	0	0	0	0	0	0	0	0	0	0	1	0
1770	Syngnathus acus	demersal	0.59	-0.79	1.03	0.72	1.41	-0.20	0.11	0.44	-0.60	0	0	1	0	1	0	0	0	0	0	0	0	1	1	1	1	0	1	0	0	0	0	0	0	0	0	1	1	0
1771	Synodus saurus	demersal	0.37	-0.19	1.16	-0.82	-0.19	-0.01	1.49	0.22	-0.44	0	0	0	0	0	0	0	0	1	1	0	0	0	1	0	1	0	1	0	0	1	0	0	0	0	0	1	1	0
1772	Tetragonurus cuvieri	bathypelagic	-0.70	-0.81	0.49	-0.92	0.23	2.21	0.56	0.78	-1.21	0	1	0	0	0	0	0	0	0	0	0	0	0	0	0	0	0	0	0	0	0	0	0	0	0	0	1	1	0
1773	Trachinotus ovatus	pelagic-neritic	-0.06	-0.25	0.98	0.34	0.48	0.03	0.47	0.78	-0.48	0	0	0	0	0	0	0	0	0	1	0	0	0	0	0	1	0	1	0	0	1	0	0	0	0	0	1	1	0
1774	Cyclothone braueri	bathypelagic	-0.49	-0.08	0.05	-1.11	0.92	2.65	-0.64	-2.51	-0.98	0	0	0	0	0	0	0	0	0	0	0	1	1	0	0	1	0	0	0	0	0	0	0	0	0	0	0	1	0
1775	Cyclothone microdon	bathypelagic	-0.70	-0.25	0.04	-1.08	0.95	2.70	-0.71	-1.44	-1.05	0	0	0	0	0	0	0	0	0	0	0	1	1	0	0	1	0	0	0	0	0	0	0	0	0	0	0	0	0
1776	Zu cristatus	bathypelagic	-0.49	0.19	-0.19	-1.08	-0.55	2.70	1.80	1.30	-0.85	0	0	0	0	0	0	0	0	1	0	0	0	0	0	0	0	0	1	0	0	1	0	0	0	0	0	1	0	0
1777	Trachipterus trachypterus	bathypelagic	1.02	0.01	0.01	-1.06	0.63	2.30	-0.98	2.23	-0.84	0	0	1	0	1	0	0	0	1	0	0	0	1	1	0	1	0	1	0	0	1	0	0	0	0	0	1	1	1
1778	Tripterygion tripteronotum	demersal	-0.70	-0.45	1.87	-0.77	-0.17	-0.25	-0.09	-1.39	-0.99	0	0	0	0	0	0	0	0	0	0	0	0	0	1	0	1	0	0	0	0	0	0	0	0	0	0	0	1	0
1779	Uranoscopus scaber	demersal	0.59	-0.53	1.50	-0.51	0.47	-0.04	1.59	0.22	-0.72	0	0	0	0	0	0	0	1	1	1	0	0	0	1	0	1	0	1	0	0	1	0	0	1	0	0	1	0	0
1783	Callanthias ruber	demersal	-0.49	-0.46	1.51	-0.70	-0.78	-0.07	0.59	0.62	-0.77	0	0	0	0	0	0	0	0	0	0	0	0	0	0	0	1	0	1	0	0	1	0	0	0	0	0	1	0	0
1784	Callionymus risso	demersal	-0.06	-0.54	1.77	-0.51	0.13	-0.16	-0.35	-1.07	-0.81	0	0	1	0	1	0	1	0	0	1	0	0	0	0	0	1	0	0	0	0	0	0	0	0	0	0	0	1	0
1786	Chauliodus sloani	bathypelagic	-0.27	-0.22	-0.07	-1.08	1.83	2.80	1.04	0.09	-1.05	0	0	0	0	0	0	0	0	0	0	0	0	0	1	0	1	0	1	0	0	1	0	0	0	0	0	1	0	0
1788	Apterichtus caecus	demersal	-0.49	-0.48	1.68	-0.67	-1.72	-0.50	1.04	0.62	-0.58	0	0	0	0	0	0	0	0	0	0	0	0	0	0	0	0	0	1	0	0	1	0	0	0	0	0	1	1	0
1789	Dalophis imberbis	demersal	-0.49	-0.47	1.55	-0.37	-0.98	-0.14	0.97	1.54	-0.74	0	0	0	0	0	0	0	0	0	0	0	0	0	0	0	0	0	1	0	0	1	0	0	0	0	0	1	1	0
1790	Gnathophis mystax	demersal	0.59	-0.47	1.76	-0.83	-0.45	-0.25	0.30	0.62	-0.92	0	0	1	0	1	0	0	0	1	0	0	0	0	1	0	1	0	1	0	0	1	0	0	0	0	0	1	1	0
1791	Symphodus cinereus	demersal	1.24	-0.55	1.84	-0.54	0.38	-0.29	-0.26	-0.69	-0.79	0	0	1	0	1	0	1	1	0	1	0	0	0	1	0	1	0	1	0	0	1	0	0	0	0	0	1	1	1
1792	Symphodus ocellatus	reef-associated	1.24	-0.53	1.99	-0.67	-0.42	-0.42	-0.19	-0.98	-0.79	0	1	0	0	1	0	0	1	0	1	0	0	0	1	1	1	0	0	0	1	1	0	0	0	0	0	1	1	1
1794	Lobianchia dofleini	bathypelagic	0.81	-0.31	0.27	-1.13	1.16	2.32	-0.74	-1.85	-1.03	0	0	1	0	0	0	0	1	0	1	0	1	1	1	0	1	0	0	0	0	1	0	0	0	0	0	1	1	0
1798	Lesueurigobius suerii	demersal	-0.92	-0.45	1.88	-0.81	-0.41	-0.17	0.17	-1.67	-0.99	0	0	0	0	0	0	0	0	0	1	0	0	0	0	0	1	0	0	0	0	0	0	0	0	0	0	0	0	0
1799	Gonostoma denudatum	bathypelagic	-0.92	0.16	-0.17	-0.97	-0.17	2.14	-0.26	-0.83	-0.84	0	0	0	0	0	0	0	0	0	0	0	0	0	0	0	1	0	0	0	0	0	0	0	0	0	0	0	1	0
1801	Hippocampus hippocampus	demersal	0.81	-0.58	1.32	0.17	0.16	-0.01	-0.79	-0.76	-0.65	0	0	1	0	1	0	0	0	0	0	0	1	0	1	0	1	0	1	0	0	1	0	0	0	0	0	1	1	1
1802	Hippocampus guttulatus	demersal	1.45	-0.68	1.46	0.00	0.27	-0.26	0.08	-0.40	-0.65	0	0	0	1	1	0	0	1	0	1	0	1	1	1	0	1	0	1	0	0	1	0	0	0	0	0	1	1	1
1804	Ichthyococcus ovatus	bathypelagic	-1.13	0.25	-0.14	-1.10	-1.99	2.29	-0.09	-1.76	-0.88	0	0	0	0	0	0	0	0	0	0	0	0	0	0	0	0	0	0	0	0	0	0	0	0	0	0	0	1	0
1807	Callionymus maculatus	demersal	1.45	-1.50	0.70	0.40	0.27	-0.23	-0.25	-0.69	-0.97	0	0	1	0	1	0	1	1	0	1	0	1	1	1	1	1	1	0	0	1	0	0	0	0	0	0	0	1	0
1808	Chlorophthalmus agassizi	bathydemersal	0.81	0.21	0.32	0.00	1.04	0.88	-0.49	0.22	0.24	0	0	1	0	1	0	0	1	0	0	0	1	1	1	0	1	1	0	0	0	0	0	0	0	0	0	1	1	0
1809	Arnoglossus kessleri	demersal	-0.49	-0.48	1.98	-0.70	-1.35	-0.13	1.02	-1.16	-1.03	0	0	0	0	0	0	0	0	0	0	0	0	0	0	0	0	0	1	0	0	1	0	0	0	0	0	1	1	0
1823	Tetrapturus belone	pelagic-oceanic	-0.70	-0.41	1.85	-0.96	-1.95	0.24	1.80	2.00	-1.56	0	0	0	0	0	0	0	0	0	0	0	0	0	0	0	0	0	1	0	0	1	0	0	0	0	0	1	0	0
1825	Macruronus novaezelandiae	benthopelagic	0.59	-1.32	-0.11	-0.58	2.57	-0.17	1.33	1.31	-0.93	0	0	0	0	0	0	0	0	1	0	0	0	1	1	1	1	0	1	0	0	1	0	0	0	0	0	1	1	0
1828	Merluccius capensis	bathydemersal	0.16	-0.66	-0.09	2.85	2.02	-0.91	0.73	1.47	-0.64	0	0	0	0	0	0	0	0	1	1	0	0	0	1	0	1	0	1	0	0	1	0	0	0	0	0	1	0	0
1832	Gnathodentex aureolineatus	reef-associated	1.24	0.78	-0.90	-0.55	0.47	0.63	0.34	-0.07	1.05	0	0	1	0	1	1	0	1	0	1	0	0	0	1	0	1	0	1	0	1	1	0	0	0	0	0	1	1	0
1833	Gymnocranius griseus	reef-associated	1.24	0.79	-0.84	0.00	0.08	0.66	-0.40	0.09	0.85	0	0	0	0	0	0	1	0	0	1	0	0	0	1	1	1	0	1	1	1	1	0	0	0	0	0	1	1	1
1834	Gymnocranius grandoculis	reef-associated	1.24	0.73	-0.71	-0.28	0.05	0.89	0.90	0.91	0.88	1	1	0	0	1	0	1	1	0	1	0	0	0	1	0	1	0	1	0	1	0	0	0	0	0	0	1	1	0
1835	Gymnocranius audleyi	reef-associated	-0.49	0.42	-0.21	-0.99	-0.23	-0.73	-0.09	0.22	0.99	0	0	0	0	1	0	0	0	0	1	0	0	0	0	0	1	0	0	0	0	0	0	0	0	0	0	0	1	0
1837	Gymnocranius euanus	reef-associated	1.02	0.71	-0.66	-0.49	-0.80	0.63	-0.14	0.34	1.03	0	1	0	0	1	0	1	1	0	1	0	0	0	1	0	1	0	1	0	1	0	0	0	0	0	0	1	1	0
1838	Gymnocranius frenatus	reef-associated	-1.13	0.82	-0.95	0.52	-2.70	0.19	-0.14	0.09	0.66	0	0	0	0	0	0	0	0	0	1	0	0	0	0	0	0	0	0	0	0	0	0	0	0	0	0	0	0	0
1839	Gymnocranius microdon	reef-associated	-0.49	0.76	-0.76	0.00	-1.40	0.70	-0.11	0.34	0.88	0	0	0	0	1	0	0	0	0	1	0	0	0	0	0	1	0	0	0	0	0	0	0	0	0	0	0	1	0
1842	Lethrinus erythropterus	reef-associated	-0.27	0.82	-0.99	-0.41	-0.07	0.42	0.42	0.44	1.09	0	0	0	0	0	0	0	0	0	0	0	0	0	0	0	1	0	1	0	1	0	0	0	0	0	0	1	1	0
1843	Lethrinus mahsena	reef-associated	0.16	0.67	-0.37	0.44	-0.23	-0.12	-0.04	0.70	0.65	0	0	0	0	1	0	0	0	0	1	0	0	0	0	0	1	0	1	0	1	0	0	0	0	0	0	1	1	0
1844	Lethrinus borbonicus	reef-associated	-0.70	0.68	-0.05	1.10	-0.88	-0.11	0.03	0.22	0.43	0	0	0	0	0	0	0	0	0	0	0	0	0	0	0	1	0	0	0	1	0	0	0	0	0	0	0	1	0
1845	Lethrinus microdon	reef-associated	0.37	0.74	-0.58	0.16	-0.07	0.87	0.58	0.91	0.85	0	0	0	0	1	0	0	0	1	1	0	0	0	0	0	1	0	1	0	0	1	0	0	0	0	0	1	1	0
1846	Lethrinus nebulosus	reef-associated	1.24	0.73	-0.68	-0.23	0.96	0.64	0.32	0.99	1.00	0	0	0	0	1	0	1	1	1	1	0	0	0	1	0	1	0	1	0	1	1	0	0	0	0	0	1	1	0
1847	Lethrinus obsoletus	reef-associated	0.81	0.79	-0.91	-0.46	0.09	0.67	-0.57	0.62	1.03	0	0	1	0	1	0	1	0	0	1	0	0	1	1	0	1	0	0	0	1	0	0	0	0	0	0	0	1	1
1848	Lethrinus rubrioperculatus	reef-associated	1.24	0.60	-0.34	-0.44	0.21	0.81	0.65	0.44	0.88	0	0	0	0	1	0	1	1	0	1	0	0	0	1	0	1	0	1	0	1	1	0	0	0	0	0	1	1	1
1849	Lethrinus semicinctus	reef-associated	-0.70	0.76	-0.80	-0.55	0.10	0.44	0.96	0.09	1.10	0	0	0	0	0	0	0	0	0	0	0	0	0	0	0	0	0	1	0	0	0	0	0	0	0	0	1	1	0
1850	Lethrinus variegatus	reef-associated	1.24	0.70	-0.56	-0.16	-0.28	0.75	0.08	-0.47	0.94	0	0	0	0	1	0	1	1	1	1	0	0	0	1	0	1	0	1	0	1	1	0	0	0	0	0	1	1	0
1851	Lethrinus harak	reef-associated	0.81	0.74	-0.76	-0.34	0.30	0.66	-0.04	0.44	1.01	0	0	0	0	1	0	1	0	0	1	0	0	1	1	0	1	0	1	0	1	0	0	0	0	0	0	1	1	0
1852	Lethrinus xanthochilus	reef-associated	0.59	0.74	-0.73	-0.52	-0.47	0.64	0.51	0.78	0.98	0	0	0	0	1	0	0	0	0	1	0	0	0	1	0	1	0	1	0	1	1	0	0	0	0	0	1	1	0
1854	Lethrinus atkinsoni	reef-associated	1.02	0.73	-0.76	-0.65	0.64	0.61	0.10	0.44	1.05	0	0	1	0	1	0	1	1	0	1	0	0	0	1	0	1	0	1	0	1	0	0	0	0	0	0	1	1	0
1855	Lethrinus enigmaticus	reef-associated	-0.49	0.74	-0.72	-1.00	-1.92	-2.08	0.65	0.54	0.83	0	0	0	0	0	0	0	0	0	0	0	0	0	0	0	1	0	1	0	1	0	0	0	0	0	0	1	0	0
1857	Lethrinus laticaudis	reef-associated	0.16	0.71	-0.57	-0.42	0.13	-0.07	0.89	0.55	1.07	0	0	0	0	1	0	0	0	0	1	0	0	0	0	0	1	0	1	0	0	1	0	0	0	0	0	1	1	0
1858	Lethrinus miniatus	reef-associated	1.45	0.50	-0.22	-0.62	0.89	-0.51	0.54	1.03	1.00	0	0	0	0	1	1	1	1	1	1	0	0	0	1	0	1	0	1	0	1	1	0	0	0	0	0	1	1	0
1859	Lethrinus reticulatus	reef-associated	0.81	0.80	-0.91	-0.35	-0.85	0.32	0.56	0.22	1.09	0	0	0	0	0	0	1	1	0	1	0	0	0	1	0	1	0	1	0	1	1	0	0	0	0	0	1	1	0
1862	Lethrinus erythracanthus	reef-associated	-0.27	0.76	-0.78	-0.39	-0.29	0.88	-0.07	0.78	0.90	0	0	0	0	1	0	0	0	0	1	0	0	0	0	0	1	0	0	0	1	0	0	0	0	0	0	0	1	0
1863	Lethrinus lentjan	reef-associated	1.24	0.73	-0.67	-0.23	0.47	0.71	0.72	0.48	0.98	0	0	0	0	1	0	1	1	1	1	0	0	0	1	0	1	0	1	0	1	1	0	0	0	0	0	1	1	0
1864	Lethrinus olivaceus	reef-associated	1.02	0.54	-0.43	-0.65	0.31	0.38	1.28	1.13	0.68	0	0	0	0	1	0	1	1	1	1	0	0	0	1	0	1	0	1	0	1	0	0	0	0	0	0	1	1	0
1865	Lethrinus genivittatus	reef-associated	1.02	0.65	-0.51	-0.52	0.86	0.48	0.27	-0.25	1.03	0	1	0	0	1	0	1	0	0	1	0	0	0	1	0	1	0	1	0	1	1	0	0	0	0	0	1	1	0
1866	Lethrinus ornatus	reef-associated	0.81	0.79	-0.86	-0.32	-0.36	0.55	-0.14	0.34	1.05	0	0	0	0	1	0	0	0	0	1	0	0	1	1	0	1	0	1	1	1	0	0	0	0	0	0	1	1	0
1867	Lethrinus atlanticus	reef-associated	-0.70	0.61	-0.34	1.89	0.32	-0.98	0.15	0.44	-0.22	0	0	0	0	0	0	0	0	0	1	0	0	0	0	0	1	0	0	0	0	0	0	0	0	0	0	0	1	0
1869	Monotaxis grandoculis	reef-associated	1.67	0.71	-0.68	-0.64	1.14	0.75	-0.09	0.62	0.96	0	0	1	0	1	0	1	1	0	1	0	0	0	1	0	1	1	1	1	1	0	0	0	0	0	0	1	1	1
1870	Wattsia mossambica	reef-associated	-0.06	0.72	-0.71	-0.38	-1.22	0.83	0.34	0.54	0.87	0	0	0	0	1	0	0	0	0	1	0	0	0	0	0	1	0	1	0	0	0	0	0	0	0	0	1	1	0
1872	Arctogadus glacialis	bathypelagic	-0.06	-3.34	-1.84	-1.50	-0.03	1.19	0.63	0.01	-4.36	0	0	0	0	0	0	0	0	0	0	0	0	1	1	0	1	0	1	0	0	1	0	0	0	0	0	1	0	0
1875	Gadiculus argenteus	pelagic-oceanic	0.37	-1.27	0.50	-0.33	0.08	-0.20	-0.07	-0.76	-0.84	0	0	0	0	0	0	0	0	0	0	0	0	1	1	1	1	0	1	0	0	1	0	0	0	0	0	1	1	0
1879	Microgadus proximus	demersal	-0.49	-1.96	1.09	1.51	0.34	-0.31	0.22	-0.05	-1.23	0	0	0	0	0	0	0	0	0	1	0	0	0	0	0	1	0	1	0	0	0	0	0	0	0	0	1	0	0
1880	Phycis chesteri	benthopelagic	0.81	-1.92	3.42	0.69	1.45	-0.78	0.82	0.27	-1.25	0	0	0	0	0	0	0	0	1	1	0	0	1	1	0	1	0	1	0	1	1	0	0	0	0	0	1	1	0
1882	Urophycis floridana	demersal	1.24	0.26	1.42	0.35	1.28	-1.02	0.41	0.09	-0.14	0	0	1	0	1	0	0	1	1	0	0	0	1	1	1	1	0	1	0	0	1	0	0	0	0	0	1	1	0
1883	Urophycis regia	demersal	1.67	-0.84	2.82	0.96	1.27	-1.02	0.46	0.24	-0.53	0	1	1	0	1	0	1	0	1	1	0	0	0	1	1	1	0	1	0	0	1	0	0	1	0	0	1	1	0
1886	Pterocaesio trilineata	reef-associated	-1.13	0.76	-0.89	-0.78	-0.34	0.37	-0.09	-0.47	1.10	0	0	0	0	0	0	0	0	0	0	0	0	0	0	0	0	0	0	0	0	0	0	0	0	0	0	0	1	0
1888	Alectis alexandrina	pelagic-neritic	-0.92	0.55	-0.09	1.99	0.37	-0.78	0.25	1.13	-0.27	0	0	0	0	0	0	0	0	0	0	0	0	0	1	0	1	0	0	0	0	0	0	0	0	0	0	0	0	0
1890	Alepes melanoptera	pelagic-neritic	-0.49	0.78	-0.65	0.46	-0.45	0.44	-0.18	-0.25	0.76	0	0	0	0	0	0	0	0	0	0	0	0	1	1	0	1	0	0	0	0	0	0	0	0	0	0	0	1	0
1895	Caranx ignobilis	reef-associated	0.16	0.68	-0.60	-0.32	0.82	0.88	1.76	1.66	0.89	0	0	0	0	0	0	0	0	1	1	0	0	0	1	0	1	0	1	0	0	1	0	0	0	0	0	1	0	0
1901	Caranx caninus	pelagic-oceanic	-0.49	0.54	0.29	0.64	-0.12	-0.73	0.77	1.14	0.10	0	0	0	0	0	0	0	0	0	0	0	0	0	0	0	1	0	1	0	0	0	0	0	0	0	0	1	1	0
1903	Alepes kleinii	reef-associated	-0.70	0.75	-0.62	-0.04	-0.12	0.20	0.15	-0.69	1.06	0	0	0	0	0	0	0	0	0	0	0	0	0	0	0	1	0	0	0	0	1	0	0	0	0	0	1	0	0
1909	Carangoides orthogrammus	reef-associated	-0.27	0.67	-0.62	-0.67	0.11	0.72	0.96	0.85	0.94	0	0	0	0	0	0	0	0	0	0	0	0	0	1	0	1	0	1	0	0	1	0	0	0	0	0	1	0	0
1913	Carangoides bartholomaei	reef-associated	-0.06	0.55	-0.33	-0.05	0.60	0.10	1.80	1.13	0.15	0	0	0	0	0	0	0	0	0	0	0	0	0	1	0	1	0	1	0	0	1	0	0	0	0	0	1	1	0
1915	Carangoides otrynter	benthopelagic	-0.27	0.73	-0.53	0.49	-0.46	-1.10	0.97	0.62	0.13	0	0	0	0	0	0	0	0	0	0	0	0	0	1	0	1	0	1	0	0	1	0	0	0	0	0	1	0	0
1917	Caranx sexfasciatus	reef-associated	0.81	0.67	-0.45	-0.36	1.11	0.66	0.22	1.31	0.88	0	1	0	0	1	0	0	0	1	1	0	0	0	0	1	1	0	1	0	0	1	0	0	0	0	0	1	1	0
1918	Caranx ruber	reef-associated	2.10	0.58	-0.49	-0.64	1.39	-0.04	0.61	0.61	0.19	0	1	0	0	1	0	0	1	1	1	0	1	1	1	1	1	0	1	0	0	1	0	0	0	0	1	1	1	1
1919	Caranx vinctus	pelagic-oceanic	-0.27	0.40	0.42	-0.15	-0.39	0.18	0.46	0.14	-0.65	0	0	0	0	0	0	0	0	0	0	0	0	0	0	0	1	0	1	0	0	1	0	0	0	0	0	1	1	0
1921	Carangoides ferdau	reef-associated	-0.06	0.71	-0.69	-0.34	0.06	0.89	0.90	0.78	0.94	0	0	0	0	0	0	0	0	0	0	0	0	0	1	0	1	0	1	0	0	1	0	0	0	0	0	1	1	0
1923	Carangoides bajad	reef-associated	-0.49	0.77	-0.63	0.32	-0.35	0.43	0.89	0.54	0.88	0	0	0	0	0	0	0	0	0	0	0	0	0	0	0	1	0	1	0	0	1	0	0	0	0	0	1	0	0
1926	Carangoides fulvoguttatus	reef-associated	-0.06	0.68	-0.44	-0.16	0.48	0.84	0.97	1.31	0.89	0	0	0	0	0	0	0	0	0	1	0	0	0	1	0	1	0	1	0	0	1	0	0	0	0	0	1	0	0
1933	Caranx crysos	reef-associated	1.02	0.33	0.13	0.45	1.96	0.06	0.30	0.78	0.03	0	1	0	0	0	0	0	1	1	1	0	0	1	1	0	1	0	1	0	0	1	0	0	0	0	0	1	1	0
1935	Caranx latus	reef-associated	0.81	0.54	-0.25	0.16	0.70	0.17	0.73	1.14	0.07	0	1	0	0	0	0	0	1	0	1	0	0	1	1	0	1	0	1	0	0	1	0	0	0	0	0	1	1	0
1937	Chloroscombrus orqueta	benthopelagic	-0.27	0.42	0.74	1.20	0.21	-0.74	-0.35	-0.07	0.07	0	0	0	0	1	0	0	0	0	0	0	0	0	0	0	0	0	1	0	0	1	0	0	0	0	0	1	1	0
1938	Decapterus macrosoma	reef-associated	-0.70	0.70	-0.59	-0.18	0.49	0.97	-0.09	0.09	0.85	0	0	0	0	0	0	0	0	0	0	0	0	0	1	0	0	0	0	0	0	0	0	0	0	0	0	1	1	0
1940	Decapterus kurroides	reef-associated	-1.13	0.72	-0.66	-0.39	-0.48	0.57	-0.09	0.34	0.90	0	0	0	0	0	0	0	0	0	0	0	0	0	0	0	0	0	0	0	0	0	0	0	0	0	0	0	1	0
1945	Oligoplites altus	benthopelagic	-0.92	0.43	0.75	1.12	-0.04	-0.78	1.08	0.55	0.11	0	0	0	0	0	0	0	0	0	0	0	0	0	1	0	1	0	0	0	0	0	0	0	0	0	0	0	0	0
1946	Oligoplites refulgens	pelagic-neritic	-0.70	0.42	0.69	1.19	-0.69	-0.74	1.28	-0.25	0.03	0	0	0	0	0	0	0	0	0	0	0	0	0	0	0	0	0	1	0	0	1	0	0	0	0	0	1	0	0
1947	Parastromateus niger	reef-associated	-0.27	0.73	-0.58	0.27	0.64	0.70	-0.90	0.85	0.88	0	0	0	0	0	0	0	0	0	0	0	0	0	0	0	1	0	0	0	0	1	0	0	0	0	0	1	1	1
1951	Scomberoides lysan	reef-associated	-0.27	0.72	-0.65	-0.24	0.59	0.70	1.01	1.23	0.92	0	0	0	0	0	0	0	0	0	0	0	0	0	1	0	1	0	1	0	0	1	0	0	0	0	0	1	0	0
1954	Selar boops	reef-associated	-1.13	0.79	-0.88	-0.48	0.43	0.70	-0.01	-0.25	0.89	0	0	0	0	0	0	0	0	0	0	0	0	0	0	0	0	0	0	0	0	0	0	0	0	0	0	0	1	0
1958	Selene peruviana	benthopelagic	0.81	0.53	0.26	0.73	0.17	-0.89	0.53	0.22	0.17	0	0	0	0	0	0	0	0	1	0	0	1	0	1	0	1	0	1	0	1	1	0	0	0	0	0	1	1	1
1959	Seriola carpenteri	benthopelagic	-0.49	0.23	-0.13	1.88	-1.63	-0.47	1.80	0.81	-0.19	0	0	0	0	0	0	0	0	1	0	0	0	0	0	0	0	0	1	0	0	1	0	0	0	0	0	1	0	0
1962	Seriolina nigrofasciata	reef-associated	0.16	0.70	-0.57	-0.12	0.90	0.62	1.23	0.78	0.94	0	0	0	0	0	0	0	0	1	1	0	0	0	1	0	1	0	1	0	0	1	0	0	0	0	0	1	0	0
1963	Trachinotus blochii	reef-associated	0.37	0.75	-0.77	-0.24	-0.08	0.68	0.49	1.23	0.99	0	0	0	0	0	0	1	1	0	1	0	0	0	1	0	1	0	1	0	0	0	0	0	0	0	0	0	1	1
1965	Trachinotus botla	reef-associated	-0.06	0.58	-0.27	0.46	-0.66	0.59	-0.42	0.85	0.81	0	0	0	0	1	0	1	0	0	1	0	0	0	1	0	1	0	0	0	0	0	0	0	0	0	0	0	1	0
1967	Trachinotus africanus	reef-associated	-0.49	0.45	-0.20	1.40	-1.12	-0.36	-0.23	1.05	0.56	0	0	0	0	0	0	1	0	0	1	0	0	0	1	0	1	0	0	0	0	0	0	0	0	0	0	0	0	0
1972	Trachinotus paitensis	benthopelagic	0.16	0.20	1.13	1.45	0.03	-0.72	0.49	0.46	0.02	0	0	0	0	1	0	0	0	0	1	0	0	0	0	0	1	0	1	0	0	1	0	0	0	0	0	1	1	0
1977	Trachinotus teraia	pelagic-neritic	-0.49	0.60	-0.31	2.45	-0.30	-0.93	0.46	0.75	-0.34	0	0	0	0	0	0	0	0	0	1	0	0	0	0	0	1	0	1	0	0	0	0	0	0	0	0	1	0	0
1978	Trachinotus baillonii	reef-associated	-0.06	0.71	-0.69	-0.17	0.08	0.79	0.18	0.62	0.92	0	0	0	0	0	0	0	0	0	0	0	0	0	1	0	1	0	1	0	0	1	0	0	0	0	0	1	1	0
1984	Uraspis uraspis	reef-associated	-0.70	0.67	-0.46	0.24	-0.22	0.63	1.06	-0.14	0.83	0	0	0	0	0	0	0	0	1	1	0	0	0	0	0	1	0	0	0	0	0	0	0	0	0	0	0	0	0
2005	Antimora rostrata	bathypelagic	0.59	-0.15	-0.12	-0.86	1.24	2.24	0.22	0.85	-0.92	0	0	0	0	0	0	0	0	1	1	0	0	1	1	0	1	0	1	0	0	1	0	0	0	0	0	1	1	0
2006	Antimora microlepis	bathypelagic	-1.13	-2.03	1.17	-0.30	0.34	0.72	0.08	0.85	-1.94	0	0	0	0	0	0	0	0	0	0	0	0	0	0	0	0	0	0	0	0	0	0	0	0	0	0	0	1	0
2011	Gadella maraldi	benthopelagic	-1.13	-0.43	1.53	-0.85	0.42	-0.12	-0.01	-0.07	-0.89	0	0	0	0	0	0	0	0	0	0	0	0	0	0	0	0	0	0	0	0	0	0	0	0	0	0	0	1	0
2012	Halargyreus johnsonii	bathypelagic	0.16	-1.41	0.44	-0.54	2.18	0.54	-0.13	0.55	-1.11	0	0	0	0	0	0	0	0	0	0	0	0	1	1	0	1	0	1	0	0	1	0	0	0	0	0	1	1	0
2014	Laemonema longipes	bathydemersal	1.02	-2.07	2.57	-0.21	-0.90	-0.09	-0.37	0.80	-1.38	0	1	0	0	0	0	0	1	1	0	0	1	0	1	0	1	0	1	0	0	1	0	0	0	0	0	1	1	1
2016	Lepidion eques	benthopelagic	-0.27	-1.84	-0.05	-0.69	-0.53	-0.19	-0.37	0.31	-1.29	0	0	1	0	1	0	0	0	0	0	0	0	0	1	0	1	0	0	0	0	0	0	0	0	0	0	0	1	0
2017	Lepidion lepidion	bathypelagic	0.16	-0.57	1.92	-0.84	-0.88	-0.79	0.08	0.06	-1.53	0	0	0	0	1	0	0	0	0	1	0	0	0	1	0	1	0	1	0	0	0	0	0	0	0	0	1	1	0
2019	Physiculus japonicus	bathydemersal	1.24	-0.51	3.02	-0.42	0.36	-0.75	1.20	0.09	-0.19	0	0	1	0	1	0	0	0	1	1	0	0	1	1	1	1	0	1	0	0	1	0	0	0	0	0	1	1	0
2020	Pseudophycis bachus	demersal	-0.70	-1.22	0.04	-0.22	2.00	-0.58	1.80	1.03	-0.81	0	0	0	0	0	0	0	0	0	0	0	0	0	0	0	0	0	1	0	0	1	0	0	0	0	0	1	0	0
2024	Amphiprion perideraion	reef-associated	0.37	0.75	-0.80	-0.63	0.42	0.55	-1.12	-1.16	1.08	0	0	1	0	1	0	0	0	0	0	0	0	1	0	0	1	0	0	0	0	1	0	0	0	0	0	1	1	1
2058	Dipturus batis	demersal	1.45	-1.47	0.69	0.19	0.62	0.07	1.28	2.18	-0.98	0	0	1	0	0	0	1	1	1	0	0	0	1	1	1	1	0	1	0	0	1	1	0	0	0	0	1	1	0
2059	Raja clavata	demersal	3.18	-0.71	0.72	0.40	1.06	0.14	1.20	1.18	-0.56	0	1	1	0	1	0	1	1	1	1	0	0	1	1	1	1	1	1	1	1	1	1	0	1	0	0	1	1	1
2061	Manta birostris	reef-associated	-0.06	0.48	-0.34	-0.72	0.19	2.21	0.01	3.33	-0.54	0	0	0	0	0	0	0	0	0	0	0	0	0	1	0	1	0	1	0	0	1	0	0	0	0	0	1	1	0
2062	Torpedo torpedo	demersal	0.81	-0.18	1.02	0.35	0.66	-0.03	1.25	0.62	-0.48	0	0	0	0	1	0	0	0	1	1	0	0	0	1	0	1	0	1	0	0	1	1	0	0	0	0	1	1	0
2063	Latimeria chalumnae	demersal	-0.06	0.49	-0.42	-0.02	-0.57	-0.75	1.62	1.65	0.69	0	0	0	0	0	0	0	0	1	0	0	0	0	0	1	0	0	1	0	0	1	1	0	0	0	0	1	0	0
2067	Huso huso	pelagic-neritic	1.24	-0.86	3.28	0.40	-1.30	-0.79	1.04	3.20	-1.58	0	0	1	0	1	0	1	0	0	1	0	0	0	1	1	1	0	1	0	0	1	0	0	0	0	0	1	1	1
2073	Leptocharias smithii	demersal	0.16	0.59	-0.21	2.53	0.31	-0.84	0.58	0.87	-0.32	0	0	0	0	0	0	0	0	1	1	0	0	0	1	0	1	0	1	0	0	0	0	0	0	0	0	1	1	0
2292	Melanocetus johnsonii	bathypelagic	-0.27	0.01	-0.06	-1.07	0.56	2.68	1.06	-2.40	-0.93	0	0	0	0	0	0	0	0	0	0	0	0	0	0	0	1	0	1	0	0	1	0	0	0	1	0	1	0	0
2308	Anoplogaster cornuta	bathypelagic	-0.49	-0.13	-0.05	-1.08	0.81	2.76	0.96	-0.58	-1.01	0	0	0	0	0	0	0	0	1	0	0	0	0	0	0	1	0	1	0	0	0	0	0	0	0	0	1	0	0
2461	Nomeus gronovii	demersal	-0.92	0.47	-0.16	-0.43	0.16	0.69	0.37	0.19	0.41	0	1	0	0	0	0	0	0	0	0	0	0	0	0	0	0	0	0	0	0	0	0	0	0	0	0	0	1	0
2467	Echeneis naucrates	reef-associated	1.02	0.64	-0.42	0.08	1.30	0.97	-0.09	1.23	0.75	0	0	0	0	0	0	1	0	1	1	0	0	0	1	0	1	0	1	0	1	1	0	0	0	0	0	1	1	1
2498	Kyphosus sectatrix	reef-associated	-0.49	0.54	-0.30	0.18	1.01	0.11	-2.03	0.86	0.07	0	0	0	0	0	0	0	0	0	0	0	0	0	1	0	1	0	0	0	0	0	0	0	0	0	0	0	1	1
2499	Chelon labrosus	demersal	1.24	-1.12	1.53	0.85	2.05	0.09	-1.48	0.85	-0.87	0	0	1	0	1	0	1	1	0	1	0	1	1	1	1	1	0	0	0	0	0	0	0	0	0	0	0	1	1
2500	Thalassoma pavo	reef-associated	-0.92	-0.41	1.64	-0.82	0.95	-0.20	0.08	-0.25	-0.86	0	0	0	0	0	0	0	0	0	0	0	0	0	0	0	1	0	0	0	0	0	0	0	0	0	0	0	1	0
2501	Anarhichas lupus	demersal	2.53	-2.23	3.15	0.86	2.15	-0.34	0.47	1.54	-1.83	0	1	1	0	1	0	1	1	1	1	0	0	1	1	1	1	1	1	0	1	1	0	0	1	0	0	1	1	0
2503	Chimaera monstrosa	bathydemersal	1.88	-1.26	0.53	-0.28	0.26	-0.12	0.13	1.54	-0.80	0	0	1	0	1	0	1	1	0	1	0	0	1	1	1	1	1	1	0	1	1	0	0	0	0	0	1	1	0
2507	Epigonus denticulatus	bathydemersal	0.37	-0.13	0.57	-0.13	0.43	0.30	-0.06	-0.47	-0.10	0	0	0	0	0	0	0	0	1	0	0	0	1	1	1	1	0	1	0	0	1	0	0	0	0	0	1	0	0
2508	Epigonus telescopus	bathydemersal	1.02	-0.15	-0.01	-0.07	1.27	0.49	0.08	0.85	-0.19	0	1	0	0	1	0	0	0	1	0	0	0	1	1	0	1	0	1	0	1	1	0	0	0	0	0	1	1	0
2511	Eptatretus deani	bathydemersal	0.59	-1.41	0.54	1.40	-0.38	-1.03	0.54	0.68	-0.97	0	0	0	0	1	0	0	0	0	1	0	0	0	0	0	1	1	1	0	1	1	0	0	0	0	0	1	1	0
2512	Eptatretus stoutii	demersal	0.81	-1.32	0.50	2.34	0.00	-1.00	1.35	0.68	-0.89	0	0	1	0	1	0	0	0	0	1	0	0	0	1	0	1	0	1	0	0	1	1	0	0	0	0	1	1	0
2513	Myxine glutinosa	demersal	1.67	-1.98	1.93	0.49	1.34	0.04	0.96	0.91	-1.46	0	0	1	0	1	0	0	1	0	1	0	0	0	1	1	1	0	1	0	0	1	1	0	0	1	1	1	1	0
2531	Notorynchus cepedianus	demersal	0.81	-0.69	1.05	0.61	0.77	0.22	1.92	2.23	-0.57	0	0	0	0	0	0	0	0	1	1	0	0	0	0	0	1	0	1	0	0	1	1	0	0	1	1	1	0	1
2532	Ginglymostoma cirratum	reef-associated	1.24	0.59	-0.36	1.20	0.55	-0.20	1.45	2.59	-0.05	0	0	0	0	0	1	1	1	1	1	0	0	0	1	0	1	0	1	0	0	1	1	0	0	0	0	1	1	0
2535	Alopias vulpinus	pelagic-oceanic	0.59	0.06	-0.02	-0.73	0.79	2.38	1.57	3.15	-0.73	0	0	0	0	0	0	0	0	1	1	0	0	0	1	0	1	0	1	0	0	1	1	0	0	1	0	1	0	0
2539	Mustelus canis	demersal	2.75	-0.01	0.76	0.58	0.59	0.11	0.41	1.54	-0.26	0	1	1	0	1	1	1	1	1	1	0	0	0	1	1	1	1	1	1	1	1	1	0	0	0	0	1	1	0
2542	Mustelus norrisi	demersal	-0.27	0.54	-0.09	0.28	-0.90	-0.36	0.72	1.23	0.14	0	0	0	0	0	0	0	0	0	0	0	0	0	1	0	1	0	1	0	0	1	0	0	0	0	0	1	0	0
2543	Triakis semifasciata	demersal	1.88	-0.56	1.05	1.88	0.04	-1.32	0.94	1.81	-0.47	0	0	1	1	1	0	1	0	1	1	0	0	1	1	0	1	0	1	0	0	1	1	0	0	0	0	1	1	1
2550	Zapteryx exasperata	reef-associated	-0.70	0.35	1.01	1.05	-0.26	-0.86	0.17	0.95	0.10	0	0	0	0	0	0	0	0	0	1	0	0	0	0	0	1	0	0	0	0	0	0	0	0	0	0	0	1	0
2551	Narcine brasiliensis	reef-associated	0.59	0.51	-0.08	0.42	0.31	-0.12	-0.67	0.52	0.10	0	0	1	0	1	0	0	0	0	0	0	0	0	1	0	1	0	1	0	0	1	0	0	0	0	0	1	1	1
2553	Torpedo nobiliana	benthopelagic	-0.49	-0.42	0.72	0.76	0.66	0.61	1.80	1.72	-0.43	0	0	0	0	0	0	0	0	0	0	0	0	0	0	0	0	0	1	0	0	1	1	0	0	0	0	1	0	0
2555	Bathyraja aleutica	bathydemersal	2.32	-2.33	1.48	0.15	0.56	-0.19	1.18	1.61	-1.34	0	1	0	1	1	0	1	1	1	1	0	0	1	1	1	1	1	1	0	0	1	1	0	0	0	0	1	1	0
2556	Raja binoculata	demersal	0.16	-1.93	1.07	1.50	0.38	-0.39	0.80	2.02	-1.17	0	0	0	0	0	0	0	0	0	0	0	1	1	1	0	1	0	1	0	0	1	0	0	0	0	0	1	0	0
2557	Leucoraja erinacea	demersal	2.10	-1.65	3.56	1.76	1.88	-0.86	-0.61	0.52	-1.45	0	1	1	0	1	0	1	0	0	1	0	0	0	1	1	1	1	1	1	1	1	1	0	0	0	0	1	1	0
2559	Bathyraja interrupta	bathydemersal	1.67	-2.29	1.55	0.37	0.86	-0.05	-0.02	0.98	-1.34	0	0	1	1	1	0	0	0	1	1	0	1	1	1	0	1	1	0	0	1	1	0	0	0	0	0	1	1	0
2561	Dipturus laevis	demersal	1.67	-1.77	3.60	1.22	0.29	-0.75	1.09	1.55	-1.38	0	0	0	0	1	0	1	1	1	1	0	0	0	1	1	1	0	1	0	0	1	1	0	1	0	0	1	1	0
2562	Leucoraja ocellata	demersal	2.32	-1.92	3.86	1.64	1.89	-0.84	0.27	1.23	-1.76	0	1	1	0	1	0	1	0	1	1	0	0	0	1	1	1	1	1	1	1	1	1	0	0	0	0	1	1	0
2565	Amblyraja radiata	demersal	3.18	-2.83	1.06	-0.30	2.75	0.00	0.06	1.18	-2.68	1	1	1	0	1	0	1	1	1	1	0	0	1	1	1	1	1	1	1	1	1	1	0	1	0	0	1	1	0
2572	Dasyatis centroura	demersal	0.59	0.10	0.39	0.43	0.60	0.43	0.61	2.23	-0.16	0	0	1	0	1	0	0	0	1	0	0	0	0	1	0	1	0	1	0	0	1	0	0	0	0	0	1	1	0
2576	Pteroplatytrygon violacea	pelagic-oceanic	0.16	0.48	-0.32	-0.93	0.61	1.97	1.56	1.62	-0.63	0	1	0	0	0	0	0	0	1	1	0	0	0	0	0	1	0	1	0	0	1	0	0	0	0	0	1	0	0
2581	Urobatis jamaicensis	reef-associated	0.37	0.63	-0.54	-0.60	0.05	-0.37	0.17	0.86	0.27	0	0	0	0	1	0	0	0	0	1	0	0	0	1	0	1	0	1	0	0	1	0	0	0	0	0	1	1	0
2582	Myliobatis californica	demersal	1.45	-0.36	1.47	1.77	0.18	-1.12	0.08	1.72	-0.37	0	0	1	0	1	0	1	1	0	1	0	0	0	1	1	1	0	1	1	0	1	0	0	0	0	0	1	1	0
2583	Myliobatis goodei	benthopelagic	0.37	0.18	0.55	1.53	-0.48	-0.06	-0.31	1.35	-0.27	0	0	1	0	1	0	0	0	0	1	0	0	0	0	0	1	0	0	1	1	0	0	0	0	0	0	1	1	0
2584	Rhinoptera bonasus	benthopelagic	0.59	0.37	0.42	1.34	1.28	-0.29	0.06	1.89	-0.08	0	0	0	0	0	0	1	0	1	1	0	0	0	1	0	1	0	1	0	0	1	0	0	0	0	0	1	1	0
2589	Hydrolagus colliei	demersal	1.02	-1.50	0.62	2.32	0.45	-0.80	0.39	1.13	-0.95	0	0	1	0	0	0	1	1	1	1	0	0	0	1	0	1	0	1	0	1	1	0	0	0	0	0	1	0	0
2609	Echidna catenata	reef-associated	-0.92	0.65	-0.84	-0.42	-0.08	-0.49	0.17	1.63	0.25	0	0	0	0	0	0	0	0	0	0	0	0	0	1	0	1	0	0	0	0	0	0	0	0	0	0	0	0	0
2613	Gymnothorax mordax	demersal	-0.06	-0.06	0.98	0.74	-0.50	-1.35	1.18	1.55	0.05	0	0	0	0	0	0	0	0	1	1	0	0	0	0	0	1	0	1	0	0	1	0	0	0	0	0	1	0	0
2649	Myrichthys breviceps	reef-associated	0.16	0.65	-0.69	-0.42	-0.40	-0.43	0.44	1.15	0.25	0	0	0	0	1	0	0	0	0	0	0	0	0	1	0	1	0	1	0	1	0	0	0	0	0	0	1	1	0
2651	Myrichthys ocellatus	reef-associated	0.37	0.66	-0.86	-0.79	-0.33	-0.25	0.35	1.23	0.25	0	0	1	0	1	0	0	0	0	0	0	0	0	1	0	1	0	1	0	1	0	0	0	0	0	0	1	1	0
2657	Ophichthus triserialis	demersal	-0.49	0.05	1.02	1.41	-0.49	-0.54	0.56	1.33	-0.09	0	0	0	0	0	0	0	0	0	1	0	0	0	0	0	1	0	1	0	0	0	0	0	0	0	0	1	0	0
2658	Ophichthus zophochir	demersal	-0.70	0.26	0.90	1.43	-0.20	-0.61	0.68	1.11	-0.05	0	0	0	0	0	0	0	0	0	1	0	0	0	0	0	0	0	1	0	0	0	0	0	0	0	0	1	0	0
2661	Notacanthus chemnitzii	benthopelagic	-0.70	-1.30	1.03	-0.10	0.63	1.07	0.08	1.31	-0.84	1	1	0	0	0	0	0	0	0	0	0	0	0	0	0	0	0	0	0	0	0	0	0	0	0	0	0	1	0
2688	Oncorhynchus clarkii	demersal	-0.27	-1.77	0.89	2.50	2.40	-0.46	0.54	1.12	-1.20	0	0	0	0	0	0	0	0	0	0	0	0	0	1	1	0	0	0	0	0	1	0	0	0	0	0	1	1	0
2691	Salvelinus malma	benthopelagic	1.67	-2.47	1.95	0.50	0.99	0.94	-0.09	1.37	-1.78	0	0	0	1	1	0	1	1	0	1	0	1	0	1	1	1	0	1	0	0	1	0	0	0	0	0	1	1	1
2700	Argentina silus	bathydemersal	1.67	-1.95	1.56	0.26	1.56	0.02	0.30	0.78	-1.44	0	1	1	0	1	0	0	1	1	1	0	0	1	1	1	1	0	1	0	0	1	0	0	0	0	0	1	1	0
2703	Leuroglossus stilbius	bathypelagic	-0.49	-1.10	0.56	-0.04	1.10	0.86	-0.33	-0.76	-1.27	0	0	0	0	1	0	0	0	0	1	0	0	0	0	0	1	0	0	0	0	0	0	0	0	0	0	0	1	0
2713	Tactostoma macropus	bathypelagic	-0.70	-1.59	1.20	-0.43	0.48	0.73	1.28	0.07	-1.72	0	0	0	0	0	0	0	0	0	0	0	0	0	0	0	0	0	1	0	0	1	0	0	0	0	0	1	0	0
2714	Chauliodus macouni	bathypelagic	0.37	-1.88	1.15	-0.53	1.03	0.89	1.09	-0.23	-1.95	0	0	0	0	0	0	0	0	1	0	0	0	1	0	1	1	0	1	0	0	1	0	0	0	0	0	1	1	0
2716	Saurida brasiliensis	demersal	0.81	0.56	-0.29	0.41	0.80	0.04	1.28	-0.25	0.11	0	0	1	0	0	0	0	0	1	0	0	0	1	1	1	1	0	1	0	0	1	0	0	0	0	0	1	1	0
2727	Magnisudis atlantica	pelagic-oceanic	-0.06	-0.47	0.06	-1.04	0.72	2.72	1.06	0.55	-1.16	0	0	0	0	0	0	0	0	1	0	0	0	0	1	0	1	0	1	0	0	1	0	0	0	0	0	1	0	0
2729	Anotopterus pharao	bathypelagic	-0.49	-1.30	0.54	-0.69	-0.23	1.20	1.52	1.09	-1.26	0	0	0	0	0	0	0	0	1	0	0	0	0	0	0	0	0	1	0	0	1	0	0	0	0	0	1	0	0
2730	Benthalbella dentata	bathypelagic	-0.70	-1.87	0.83	-0.39	-0.01	0.59	1.80	-0.29	-1.88	0	0	0	0	0	0	0	0	0	0	0	0	0	0	0	0	0	1	0	0	1	0	0	0	0	0	1	0	0
2732	Diaphus theta	bathypelagic	1.02	-1.50	1.02	-0.55	1.15	0.72	-0.55	-1.03	-1.63	0	0	1	0	1	0	0	0	1	1	0	1	1	1	0	1	0	1	0	0	0	0	0	0	0	0	1	1	0
2735	Notoscopelus resplendens	bathypelagic	1.02	-0.05	-0.18	-1.06	0.88	2.76	-0.78	-1.21	-0.97	0	0	1	0	1	0	0	1	0	1	0	1	1	1	0	1	0	0	0	0	1	0	0	0	0	0	1	1	0
2737	Stenobrachius leucopsarus	bathypelagic	1.88	-2.00	1.06	-0.38	1.93	0.86	0.27	-0.90	-1.94	0	1	1	0	1	0	0	1	0	1	0	1	1	1	1	1	1	1	0	0	1	0	0	0	0	0	1	1	0
2739	Triphoturus mexicanus	pelagic-oceanic	-0.06	0.07	-0.11	-1.09	1.39	1.56	-0.21	-1.52	-1.08	0	0	0	0	0	0	0	0	0	0	0	0	1	1	0	1	0	1	0	0	1	0	0	0	0	0	1	0	0
3070	Porichthys myriaster	demersal	0.81	-0.37	1.15	1.12	-0.02	-1.40	1.44	0.46	-0.22	0	0	0	0	0	0	0	0	1	1	0	0	1	1	0	1	0	1	0	0	1	0	0	0	0	0	1	1	1
3071	Porichthys notatus	demersal	-0.27	-1.16	0.90	2.38	0.70	-0.81	1.01	0.17	-0.80	0	0	0	0	0	0	0	0	1	0	0	0	0	0	0	1	0	1	0	0	1	0	0	0	0	0	1	0	0
3075	Gobiesox maeandricus	demersal	1.02	-1.54	0.24	2.49	0.29	-0.63	0.17	-0.69	-1.38	0	0	1	0	1	0	0	1	0	1	0	0	0	1	0	1	0	1	0	0	1	0	0	0	0	0	1	1	1
3078	Gobiesox rhessodon	demersal	0.81	-0.55	0.90	1.41	0.03	-1.59	-0.49	-1.61	-0.40	0	0	1	0	1	0	0	1	0	1	0	0	0	1	0	1	0	1	0	1	0	0	0	0	0	0	0	1	1
3084	Antennarius multiocellatus	reef-associated	-0.27	0.71	-1.10	-0.76	-0.35	-0.74	1.02	-0.47	0.32	0	0	0	0	0	0	0	0	0	0	0	0	0	1	0	1	0	1	0	0	1	0	0	0	0	0	1	0	0
3085	Fowlerichthys ocellatus	reef-associated	-0.49	0.57	-0.34	-0.38	-0.46	-0.21	1.02	0.17	0.21	0	0	0	0	0	0	0	0	0	0	0	0	0	0	0	1	0	1	0	0	1	0	0	0	0	0	1	0	0
3089	Histrio histrio	reef-associated	-0.06	0.55	-0.21	-0.12	1.10	0.69	0.82	-0.47	0.63	0	0	0	0	0	0	0	0	0	0	0	0	1	1	0	1	0	1	0	0	1	0	0	0	0	0	1	0	0
3092	Ogcocephalus nasutus	reef-associated	1.45	0.56	-0.38	-0.19	-0.18	0.01	0.17	0.17	0.16	0	0	1	0	1	0	1	1	0	1	0	0	1	1	0	1	0	1	0	0	1	0	0	0	0	0	1	1	1
3098	Cryptopsaras couesii	bathypelagic	-0.92	-0.14	-0.01	-1.08	0.86	2.71	1.80	-1.48	-1.01	0	0	0	0	0	0	0	0	1	1	0	0	0	0	0	0	0	0	0	0	0	0	0	0	0	0	0	0	0
3099	Himantolophus groenlandicus	bathypelagic	-0.49	-0.13	-0.17	-1.03	-0.20	2.67	1.42	-2.08	-0.95	0	0	0	0	0	0	0	0	1	0	0	0	0	0	0	0	0	1	0	0	1	0	0	0	0	0	1	0	0
3100	Bregmaceros atlanticus	pelagic-oceanic	-0.49	0.28	-0.19	-1.05	0.78	2.35	-1.10	-1.56	-0.72	0	0	0	0	0	0	0	0	0	0	0	0	1	1	0	1	0	0	0	0	0	0	0	0	0	0	0	0	1
3103	Coelorinchus occa	bathydemersal	1.67	0.60	-0.54	-0.88	-0.44	-0.16	0.29	0.44	-0.09	0	0	1	0	1	0	0	0	1	1	0	1	1	1	0	1	1	1	0	1	1	0	0	0	0	0	1	1	0
3104	Nezumia bairdii	benthopelagic	1.02	-2.22	3.12	0.63	1.83	-0.19	-0.04	0.22	-1.68	0	0	1	0	1	0	1	1	0	1	0	0	0	1	0	1	0	1	0	0	1	0	0	0	0	0	1	1	0
3105	Nezumia sclerorhynchus	bathypelagic	-0.06	0.16	-0.03	-0.63	0.44	1.05	-0.47	0.11	-0.68	0	0	1	0	1	0	0	0	0	0	0	0	1	1	0	1	0	0	0	0	0	0	0	0	0	0	0	1	0
3107	Chilara taylori	demersal	-0.27	-1.06	0.20	1.80	0.17	-1.10	1.06	0.23	-0.85	0	0	0	0	0	0	0	0	0	1	0	0	0	1	0	1	0	1	0	0	0	0	0	0	0	0	1	0	0
3138	Lycodes jugoricus	demersal	-0.27	-3.32	-1.00	-0.91	-0.57	-0.17	-0.50	-0.42	-3.79	0	0	0	0	1	0	0	0	0	1	0	0	0	1	0	1	0	0	0	0	0	0	0	0	0	0	0	1	0
3142	Lycodes polaris	demersal	1.02	-3.18	-0.11	-0.85	0.43	0.66	-0.23	-0.25	-3.17	0	0	0	0	1	0	1	0	0	1	0	0	1	0	0	1	1	1	0	1	1	0	0	0	0	0	1	1	0
3145	Lycodes sagittarius	bathydemersal	-0.49	-3.35	-1.79	-1.33	-1.30	-0.67	-0.40	-0.16	-3.98	0	0	0	0	1	0	0	0	0	1	0	0	0	0	0	1	0	0	0	0	0	0	0	0	0	0	0	1	0
3156	Euleptorhamphus viridis	pelagic-oceanic	-1.13	0.49	-0.50	-1.13	-0.14	2.43	-0.09	0.50	-0.68	0	0	0	0	0	0	0	0	0	0	0	0	0	0	0	0	0	0	0	0	0	0	0	0	0	0	0	1	0
3157	Hemiramphus saltator	pelagic-oceanic	-0.49	0.39	0.35	-0.40	-0.26	0.51	0.90	0.40	-0.79	0	0	0	0	0	0	0	0	0	0	0	0	0	0	0	0	0	1	0	0	1	0	0	0	0	0	1	1	0
3234	Atherinomorus stipes	reef-associated	1.67	0.65	-0.77	-0.50	0.79	-0.15	-0.47	-1.16	0.26	0	1	0	0	1	0	1	1	0	1	0	0	1	1	1	1	0	1	0	0	1	0	0	0	0	0	1	1	1
3235	Atherinops affinis	pelagic-neritic	1.02	-0.53	1.22	1.91	1.48	-1.15	-1.19	0.14	-0.47	0	0	1	0	1	0	1	0	0	0	0	1	1	0	1	1	0	0	0	0	1	0	0	0	0	0	1	1	1
3237	Hypoatherina harringtonensis	reef-associated	-0.06	0.64	-0.72	-0.53	0.03	-0.20	-0.73	-1.16	0.27	0	0	0	0	1	0	0	0	0	0	0	0	1	1	0	1	0	0	0	0	0	0	0	0	0	0	1	1	0
3245	Polymixia lowei	bathydemersal	0.59	0.56	-0.37	-0.48	0.47	-0.09	0.85	-0.47	0.15	0	0	0	0	0	0	0	0	1	1	0	0	1	1	1	1	0	1	0	0	1	0	0	0	0	0	1	0	0
3248	Sargocentron coruscum	reef-associated	-0.92	0.64	-0.66	-0.67	-0.01	-0.26	0.13	-0.76	0.28	0	0	0	0	0	0	0	0	0	0	0	0	0	1	0	1	0	0	0	0	0	0	0	0	0	0	0	0	0
3249	Neoniphon marianus	reef-associated	0.37	0.67	-0.90	-0.84	-0.20	-0.57	0.39	-0.58	0.32	0	1	1	0	0	0	0	0	0	0	0	0	1	1	0	1	0	0	0	0	1	0	0	0	0	0	1	1	0
3251	Sargocentron vexillarium	reef-associated	1.88	0.63	-0.66	-0.62	0.38	-0.17	0.30	-0.58	0.25	0	0	1	0	1	1	0	1	0	1	0	0	1	1	1	1	1	1	0	1	1	0	0	0	0	0	1	1	0
3253	Plectrypops retrospinis	reef-associated	-0.27	0.62	-0.66	-0.65	-0.04	-0.13	-0.31	-0.76	0.24	0	0	1	0	1	0	0	0	0	0	0	0	0	1	0	1	0	0	0	0	0	0	0	0	0	0	0	1	0
3255	Zenopsis nebulosa	benthopelagic	-0.27	-0.36	0.43	-0.39	1.27	0.18	0.90	0.78	0.01	0	0	0	0	0	0	0	0	0	1	0	0	0	0	0	1	0	1	0	0	1	0	0	0	0	0	1	0	0
3258	Antigonia capros	demersal	0.81	0.25	0.06	-0.05	0.92	0.87	0.15	-0.05	0.37	0	0	0	0	0	0	0	1	1	1	0	1	1	1	0	1	0	1	0	0	0	0	0	0	0	0	1	1	0
3261	Lophotus lacepede	bathypelagic	-0.49	-0.14	0.06	-1.06	-1.14	2.17	1.80	1.82	-1.00	0	0	0	0	0	0	0	0	1	0	0	0	0	0	0	0	0	1	0	0	1	0	0	0	0	0	1	0	0
3263	Desmodema polystictum	bathypelagic	-0.27	0.23	-0.23	-1.07	-0.52	2.60	1.20	1.23	-0.82	0	0	0	0	0	0	0	0	1	1	0	0	0	0	0	1	0	1	0	0	0	0	0	0	0	0	1	0	0
3265	Trachipterus arcticus	bathypelagic	-0.70	-1.41	0.60	-0.55	-0.55	1.06	1.80	2.23	-1.30	0	0	0	0	0	0	0	0	1	0	0	0	0	0	0	0	0	1	0	0	0	0	0	0	0	0	1	0	0
3267	Regalecus glesne	pelagic-oceanic	0.16	0.06	-0.10	-1.01	-0.23	2.75	-0.43	3.20	-0.88	0	1	0	0	0	0	0	0	0	0	0	0	0	1	0	1	0	1	0	0	1	0	0	0	0	0	1	1	0
3270	Aulorhynchus flavidus	benthopelagic	-0.06	-1.63	0.68	2.96	0.00	-1.02	-0.11	-0.58	-1.13	0	0	0	0	1	0	0	0	0	0	0	0	0	1	0	1	0	0	0	0	1	0	0	0	0	0	1	1	0
3275	Fistularia tabacaria	reef-associated	-0.49	0.45	0.21	1.22	0.58	-0.36	1.80	1.82	-0.13	0	0	0	0	0	0	0	0	0	0	0	0	0	0	0	0	0	1	0	0	1	0	0	0	0	0	1	1	0
3276	Fistularia petimba	reef-associated	0.16	0.63	-0.44	-0.02	1.50	1.00	1.68	1.82	0.75	0	0	0	0	0	0	0	0	1	1	0	0	0	0	0	1	0	1	0	0	1	0	0	0	0	0	1	1	0
3284	Hippocampus ingens	reef-associated	-0.92	0.32	1.20	1.05	-0.10	-1.38	-0.33	-0.07	0.19	0	0	0	0	0	0	0	0	0	0	0	0	0	0	0	1	0	0	0	0	0	0	0	0	0	0	0	1	0
3303	Syngnathus leptorhynchus	demersal	0.59	-1.51	0.65	2.70	0.46	-0.87	-0.37	0.01	-1.07	0	0	1	0	1	0	1	0	0	0	0	1	1	1	0	1	0	0	0	0	0	0	0	0	0	0	0	1	1
3310	Stereolepis gigas	demersal	0.16	-0.28	2.07	1.51	-0.64	-0.80	1.80	2.04	-0.19	0	0	0	0	0	0	0	0	1	1	0	0	0	1	0	0	0	1	0	0	1	1	0	0	0	0	1	0	0
3335	Paralabrax clathratus	benthopelagic	1.45	-0.85	0.41	1.67	0.31	-1.58	0.90	0.80	-0.57	0	1	1	0	1	0	0	0	1	1	0	1	0	1	0	1	0	1	0	0	1	0	0	0	0	0	1	1	1
3340	Schultzea beta	reef-associated	-1.13	0.59	-0.42	-0.64	-0.82	-0.19	-0.09	-1.16	0.25	0	0	0	0	0	0	0	0	0	0	0	0	0	0	0	0	0	0	0	0	0	0	0	0	0	0	0	1	0
3350	Serranus tigrinus	reef-associated	-0.27	0.65	-0.70	-0.57	0.65	-0.35	0.08	-0.10	0.30	0	0	0	0	0	0	0	0	0	0	0	0	0	1	0	1	0	1	0	0	0	0	0	0	0	0	1	1	0
3352	Pseudogramma gregoryi	reef-associated	-0.49	0.65	-0.77	-0.60	-0.13	-0.14	-0.28	-1.45	0.27	0	0	1	0	1	0	0	0	0	0	0	0	0	0	0	1	0	0	0	0	0	0	0	0	0	0	0	1	0
3521	Apogon aurolineatus	reef-associated	-1.13	0.57	-0.37	-0.11	-0.59	-0.08	-0.09	-1.59	0.20	0	0	0	0	0	0	0	0	0	0	0	0	0	0	0	0	0	0	0	0	0	0	0	0	0	0	0	1	0
3522	Apogon binotatus	reef-associated	-1.13	0.64	-0.65	-0.60	-0.01	-0.22	-0.09	-0.90	0.29	0	0	0	0	0	0	0	0	0	0	0	0	0	0	0	0	0	0	0	0	0	0	0	0	0	0	0	1	0
3523	Apogon guadalupensis	demersal	-0.70	0.08	0.96	0.54	-1.21	-1.53	0.87	-0.90	0.10	0	0	0	0	0	0	0	0	0	0	0	0	0	0	0	0	0	1	0	0	0	0	0	0	0	0	1	1	0
3526	Apogon maculatus	reef-associated	0.37	0.57	-0.32	-0.40	0.66	-0.08	-0.09	-1.06	0.23	0	1	1	0	1	0	0	0	0	0	0	0	1	1	0	1	0	0	0	0	0	0	0	0	0	0	1	1	0
3530	Apogon pseudomaculatus	reef-associated	-0.92	0.49	-0.06	0.18	0.02	-0.02	-0.09	-1.07	0.11	0	0	0	0	0	0	0	0	0	0	0	0	0	1	0	0	0	0	0	0	0	0	0	0	0	0	0	1	0
3531	Apogon quadrisquamatus	reef-associated	-1.13	0.63	-0.67	-0.53	-0.35	-0.14	-0.09	-1.52	0.27	0	0	0	0	0	0	0	0	0	0	0	0	0	0	0	0	0	0	0	0	0	0	0	0	0	0	0	1	0
3542	Rachycentron canadum	reef-associated	1.45	0.58	-0.33	0.06	1.09	0.73	1.38	1.82	0.58	0	1	0	0	0	0	1	1	1	1	0	0	0	1	0	1	0	1	0	0	1	1	0	1	0	0	1	1	0
3550	Nematistius pectoralis	demersal	-0.70	0.45	0.54	0.92	-0.30	-0.78	1.80	1.62	0.07	0	0	0	0	0	0	0	0	0	0	0	0	0	0	0	0	0	1	0	0	1	0	0	0	0	0	1	0	0
3552	Platycephalus speculator	demersal	1.02	-0.56	-0.19	-0.47	-0.18	-0.88	1.80	1.03	-0.40	0	0	1	0	1	0	0	1	1	1	0	0	0	1	0	1	0	1	0	0	1	0	0	0	0	0	1	1	0
3555	Brama japonica	pelagic-oceanic	1.02	-0.15	-0.07	-1.14	-0.40	2.45	0.66	0.64	-0.97	0	0	1	0	1	0	0	1	1	0	0	0	1	1	0	1	0	1	0	0	1	0	0	0	0	0	1	1	0
3560	Taractichthys longipinnis	pelagic-oceanic	-0.70	-0.01	-0.05	-0.73	-0.50	1.83	1.80	1.13	-0.81	0	0	0	0	0	0	0	0	1	0	0	0	0	0	0	0	0	1	0	0	0	0	0	0	0	0	1	0	0
3562	Erythrocles monodi	pelagic-neritic	-1.13	0.57	-0.35	1.39	0.32	-0.31	-0.09	0.70	0.00	0	0	0	0	0	0	0	0	0	0	0	0	0	0	0	0	0	0	0	0	0	0	0	0	0	0	0	1	0
3563	Diapterus auratus	demersal	-0.49	0.60	-0.54	-0.09	0.61	-0.08	-0.79	0.06	0.21	0	0	0	0	0	0	0	0	0	0	0	0	0	1	0	1	0	0	0	1	0	0	0	0	0	0	0	1	0
3565	Eucinostomus gracilis	demersal	-0.49	0.37	1.06	1.10	0.37	-0.53	-0.09	-0.42	0.01	0	0	0	0	1	0	0	0	0	1	0	0	0	0	0	1	0	0	0	0	0	0	0	0	0	0	0	1	0
3568	Anisotremus davidsonii	demersal	0.59	-0.27	1.64	1.76	-0.09	-1.31	0.15	0.59	-0.35	0	0	1	0	0	0	0	1	0	1	0	0	1	1	0	1	0	0	0	0	1	0	0	0	0	0	1	1	0
3571	Emmelichthyops atlanticus	reef-associated	-0.49	0.56	-0.25	-0.15	-1.45	-0.08	0.80	-0.90	0.20	0	0	0	0	0	0	0	0	0	0	0	0	0	0	0	0	0	1	0	0	1	0	0	0	0	0	1	1	0
3572	Haemulon vittatum	reef-associated	0.59	0.62	-0.55	-0.37	-0.17	-0.42	0.94	-0.33	0.30	0	1	1	0	1	0	0	0	0	0	0	0	1	0	0	1	0	1	0	0	1	0	0	0	0	0	1	1	0
3578	Atractoscion nobilis	demersal	1.02	-0.60	1.27	1.98	-0.42	-0.99	1.52	1.64	-0.47	0	0	1	0	1	0	0	0	1	0	0	0	1	1	0	1	0	1	0	0	1	0	0	0	0	0	1	1	1
3584	Equetus lanceolatus	reef-associated	-0.27	0.56	-0.32	-0.21	0.02	-0.13	0.08	-0.25	0.21	0	0	1	0	1	0	0	0	0	0	0	0	0	1	0	1	0	0	0	0	0	0	0	0	0	0	0	1	0
3585	Equetus punctatus	reef-associated	1.24	0.66	-0.85	-0.52	-0.20	-0.25	0.08	-0.17	0.28	0	1	1	0	1	0	1	1	0	1	0	0	1	1	0	1	0	1	0	0	0	0	0	0	0	0	1	1	0
3588	Roncador stearnsii	demersal	-0.27	-0.64	0.68	1.78	-0.55	-2.68	-0.25	0.78	-0.52	0	0	0	0	1	0	0	0	0	1	0	0	0	1	0	1	0	0	0	0	0	0	0	0	0	0	0	1	0
3589	Seriphus politus	demersal	0.16	-1.01	0.37	2.15	1.13	-1.57	0.42	-0.07	-0.67	0	0	0	0	1	0	0	0	0	0	0	0	0	1	0	1	0	1	0	0	1	0	0	0	0	0	1	1	0
3594	Girella nigricans	benthopelagic	0.16	-0.33	1.51	1.66	0.61	-1.27	-2.49	0.72	-0.37	0	1	0	0	0	0	0	1	0	0	0	0	1	1	0	1	0	0	0	0	0	0	0	0	0	0	0	1	1
3595	Kyphosus azureus	benthopelagic	-1.13	-0.05	1.73	1.22	-0.42	-1.69	-2.49	0.34	-0.09	0	0	0	0	0	0	0	0	0	0	0	0	0	0	0	0	0	0	0	0	0	0	0	0	0	0	0	0	1
3596	Kyphosus analogus	benthopelagic	-1.13	0.43	0.72	0.78	-0.20	-0.83	-2.49	0.34	0.18	0	0	0	0	0	0	0	0	0	0	0	0	0	0	0	0	0	0	0	0	0	0	0	0	0	0	0	0	1
3597	Medialuna californiensis	demersal	0.59	-0.61	0.78	1.44	-0.17	-1.42	-1.34	0.40	-0.42	0	1	1	0	1	0	0	0	0	0	0	0	0	1	0	1	0	0	0	0	1	0	0	0	0	0	1	1	1
3598	Kyphosus ocyurus	pelagic-oceanic	-1.13	0.52	-0.53	-1.20	-0.55	2.00	0.08	0.61	-0.84	0	0	0	0	0	0	0	0	0	0	0	0	0	0	0	0	0	0	0	0	0	0	0	0	0	0	0	1	0
3599	Chaetodipterus zonatus	reef-associated	1.02	0.43	0.73	1.07	0.17	-0.79	-0.21	0.70	0.12	1	1	0	0	1	0	0	0	0	1	0	0	0	1	0	1	0	1	0	0	1	0	0	0	0	0	1	1	1
3600	Prognathodes aculeatus	reef-associated	1.02	0.60	-0.44	-0.66	-0.53	-0.14	0.08	-1.16	0.24	1	1	1	0	1	0	0	0	0	0	0	0	1	1	0	1	0	1	0	1	0	0	0	0	0	0	1	1	0
3604	Chaetodon ocellatus	reef-associated	0.59	0.58	-0.44	-0.09	1.20	-0.12	0.08	-0.47	0.20	1	1	1	0	1	0	0	0	0	0	0	1	1	0	0	1	0	0	0	0	0	0	0	0	0	0	0	1	1
3605	Chaetodon sedentarius	reef-associated	1.24	0.56	-0.33	-0.09	0.76	-0.03	0.08	-0.76	0.19	1	1	1	0	1	0	0	0	0	0	0	1	1	1	0	1	0	1	0	0	0	0	0	0	0	0	1	1	1
3607	Centropyge argi	reef-associated	-0.70	0.56	-0.25	-0.56	-0.37	-0.11	-2.49	-1.39	0.32	0	0	0	0	0	0	0	0	0	0	0	0	1	0	0	1	0	0	0	0	0	0	0	0	0	0	0	0	1
3608	Holacanthus bermudensis	reef-associated	-0.06	0.43	0.54	0.30	1.14	-0.77	-0.35	0.34	0.09	1	1	0	0	0	0	0	0	0	0	0	0	0	0	0	0	0	0	0	1	0	0	0	0	0	0	1	1	1
3609	Holacanthus ciliaris	reef-associated	-0.06	0.62	-0.53	-0.60	0.94	-0.24	-0.57	0.34	0.28	1	1	0	0	0	0	1	0	0	0	0	0	0	0	0	0	0	0	0	0	0	0	0	0	0	0	1	1	1
3610	Holacanthus tricolor	reef-associated	-0.06	0.66	-0.85	-0.66	0.77	-0.31	-0.71	0.09	0.30	1	1	0	0	0	0	0	0	0	0	0	0	0	0	0	1	0	0	0	0	0	0	0	0	0	0	1	1	1
3625	Brachyistius frenatus	demersal	0.37	-1.50	0.65	2.86	-0.28	-0.86	0.08	-0.38	-1.05	0	0	1	0	0	0	0	1	0	0	0	0	0	1	0	1	0	0	0	0	1	0	0	0	0	0	1	1	1
3626	Cymatogaster aggregata	demersal	1.45	-1.54	0.64	2.79	0.73	-0.95	-0.79	-0.46	-1.04	0	0	1	0	1	0	1	0	0	1	0	1	1	1	0	1	1	0	0	0	1	0	0	0	0	0	1	1	1
3628	Embiotoca jacksoni	demersal	1.88	-0.89	0.34	1.76	0.32	-1.64	-0.25	0.19	-0.59	0	0	1	0	1	0	1	1	0	1	0	0	1	1	0	1	1	1	0	1	1	0	0	0	0	0	1	1	1
3629	Embiotoca lateralis	demersal	1.88	-1.47	0.58	3.31	0.20	-1.20	-0.21	0.17	-1.14	0	0	1	0	1	0	1	1	1	1	0	0	1	1	0	1	1	1	0	0	1	0	0	0	0	0	1	1	1
3631	Hyperprosopon argenteum	demersal	-0.06	-1.11	0.27	2.20	0.04	-1.59	0.08	-0.07	-0.70	0	0	1	0	1	0	0	0	0	0	0	1	0	1	0	1	0	0	0	0	0	0	0	0	0	0	0	1	0
3635	Micrometrus aurora	demersal	-0.27	-1.04	0.17	2.18	-0.48	-2.20	-1.09	-0.58	-0.68	0	0	0	0	0	0	0	0	0	0	0	0	0	1	1	1	0	0	0	0	0	0	0	0	0	0	0	1	1
3636	Micrometrus minimus	demersal	-0.27	-0.93	0.27	1.89	0.20	-1.75	-1.15	-0.69	-0.61	0	0	1	0	0	0	0	1	0	0	0	0	0	1	0	0	0	0	0	0	0	0	0	0	0	0	0	1	1
3640	Rhacochilus vacca	demersal	2.10	-1.47	0.61	3.05	0.23	-1.07	-0.13	0.32	-1.08	0	0	1	0	1	0	1	1	1	1	0	0	1	1	0	1	1	1	0	1	1	0	0	0	0	0	1	1	1
3642	Chromis cyanea	reef-associated	1.45	0.64	-0.67	-0.72	0.92	-0.30	0.47	-0.76	0.30	0	1	1	0	0	0	0	1	0	1	0	1	1	1	1	1	0	0	0	0	1	0	0	0	0	0	1	1	1
3646	Chromis punctipinnis	reef-associated	-0.92	-0.75	0.52	1.34	0.22	-1.75	-1.24	-0.25	-0.52	0	0	0	0	0	0	0	0	0	0	0	0	0	0	0	0	0	0	0	0	0	0	0	0	0	0	0	1	1
3648	Hypsypops rubicundus	reef-associated	1.45	-0.71	0.55	1.09	0.26	-1.80	-0.50	-0.07	-0.51	1	1	1	0	1	0	1	1	0	1	0	0	0	1	0	1	0	0	0	0	1	0	0	0	0	0	1	1	1
3649	Stegastes diencaeus	reef-associated	-1.13	0.64	-0.73	-0.59	0.29	-0.16	-2.49	-0.94	0.26	0	0	0	0	0	0	0	0	0	0	0	0	0	0	0	0	0	0	0	0	0	0	0	0	0	0	0	0	1
3650	Stegastes fuscus	reef-associated	1.45	0.59	-0.56	-0.56	0.43	-0.08	-0.26	-0.93	0.18	1	1	1	0	1	0	1	1	0	0	0	0	1	1	0	1	0	0	0	0	1	0	0	0	0	0	1	1	1
3653	Stegastes planifrons	reef-associated	2.32	0.64	-0.71	-0.55	1.48	-0.15	-1.09	-0.90	0.27	1	1	1	0	1	0	0	1	0	1	0	0	1	1	1	1	1	1	1	1	0	0	0	0	0	0	1	1	1
3654	Stegastes variabilis	reef-associated	2.32	0.36	-0.48	-0.23	1.92	-1.43	-2.49	-0.94	-0.21	1	1	1	0	1	0	1	1	0	1	0	0	1	1	1	1	1	0	0	1	1	0	0	0	0	0	1	1	1
3655	Amblycirrhitus pinos	reef-associated	0.37	0.64	-0.70	-0.59	-0.21	-0.06	0.08	-1.21	0.43	0	1	1	0	1	0	0	0	0	0	0	0	1	1	0	1	0	0	0	0	0	0	0	0	0	0	1	1	0
3656	Clepticus parrae	reef-associated	0.59	0.63	-0.58	-0.49	0.80	-0.18	0.39	-0.07	0.28	0	1	0	0	0	0	0	1	0	0	0	1	1	1	1	1	0	0	0	0	0	0	0	0	0	0	1	1	0
3660	Halichoeres bivittatus	reef-associated	1.88	0.61	-0.59	-0.39	1.94	-0.12	0.08	0.09	0.24	0	0	1	0	1	1	1	1	0	1	0	0	0	1	1	1	1	1	0	1	1	0	0	0	0	0	1	1	0
3664	Halichoeres maculipinna	reef-associated	1.67	0.63	-0.66	-0.67	1.23	-0.13	0.08	-0.58	0.24	0	1	1	0	1	1	1	1	1	1	0	1	1	1	0	1	0	0	0	0	0	0	0	0	0	0	1	1	0
3667	Halichoeres semicinctus	reef-associated	1.67	-0.20	1.69	1.59	0.14	-1.22	-0.33	0.17	-0.24	0	0	1	0	1	0	1	1	0	1	0	1	0	1	0	1	1	1	0	1	0	0	0	0	0	0	1	1	1
3668	Xyrichtys martinicensis	reef-associated	-1.13	0.61	-0.56	-0.49	-0.63	-0.28	0.08	-0.76	0.26	0	0	0	0	0	0	0	0	0	0	0	0	0	0	0	0	0	0	0	0	0	0	0	0	0	0	0	1	0
3670	Oxyjulis californica	demersal	0.59	-0.68	0.70	1.37	0.27	-1.59	-0.54	-0.25	-0.51	0	1	0	0	0	0	1	1	0	1	0	0	0	1	0	1	0	0	0	0	0	0	0	0	0	0	1	1	1
3671	Semicossyphus pulcher	reef-associated	2.53	-0.48	1.06	1.30	0.28	-1.52	0.18	1.04	-0.36	1	0	1	0	1	0	1	1	1	1	0	1	1	1	0	1	0	1	1	1	1	0	0	0	0	0	1	1	1
3672	Tautogolabrus adspersus	reef-associated	1.67	-1.99	3.76	1.31	1.41	-0.60	-0.35	0.17	-1.74	0	1	1	0	1	0	1	1	0	1	0	0	0	1	0	1	0	1	0	1	1	1	0	0	0	0	1	1	0
3674	Cryptotomus roseus	reef-associated	-1.13	0.62	-0.63	-0.48	0.30	-0.05	-2.49	-0.90	0.25	0	0	0	0	0	0	0	0	0	0	0	0	0	0	0	0	0	0	0	0	0	0	0	0	0	0	0	0	1
3675	Sparisoma atomarium	reef-associated	-1.13	0.64	-0.70	-0.69	1.18	-0.22	-2.49	-0.25	0.27	0	0	0	0	0	0	0	0	0	0	0	0	0	0	0	0	0	0	0	0	0	0	0	0	0	0	0	0	1
3676	Sparisoma radians	reef-associated	-1.13	0.65	-0.82	-0.41	0.56	-0.16	-2.49	-0.47	0.24	0	0	0	0	0	0	0	0	0	0	0	0	0	0	0	0	0	0	0	0	0	0	0	0	0	0	0	0	1
3678	Sphyraena argentea	pelagic-neritic	-0.70	-1.19	0.87	2.08	0.07	-0.92	1.80	1.50	-0.76	0	0	0	0	0	0	0	0	0	0	0	0	0	0	0	0	0	1	0	0	1	0	0	0	0	0	1	0	0
3680	Polydactylus approximans	demersal	0.81	0.46	0.56	0.80	0.48	-0.72	-0.16	0.11	0.14	0	0	0	0	1	0	0	0	0	1	0	0	0	1	1	1	0	1	0	0	1	0	0	0	0	0	1	1	1
3684	Opistognathus aurifrons	reef-associated	1.24	0.63	-0.67	-0.62	1.08	-0.08	0.47	-1.16	0.25	0	1	1	0	1	0	0	1	0	0	0	1	1	1	1	1	0	0	0	0	1	0	0	0	0	0	1	1	0
3686	Opistognathus macrognathus	reef-associated	-0.27	0.64	-0.70	-0.47	-1.12	-0.38	1.33	-0.47	0.30	0	0	0	0	0	0	0	0	0	0	0	0	0	1	0	1	0	1	0	0	1	0	0	0	0	0	1	0	0
3692	Bathymaster signatus	demersal	1.45	-2.33	1.59	0.28	1.12	0.11	-0.07	0.17	-1.38	1	1	1	0	1	0	0	1	0	1	0	0	1	1	0	1	0	1	0	0	1	0	0	0	0	0	1	1	0
3695	Ronquilus jordani	demersal	-0.70	-1.95	1.12	1.41	0.37	-0.42	-0.55	-0.47	-1.17	0	0	0	0	1	0	0	0	0	0	0	0	0	0	0	1	0	0	0	0	0	0	0	0	0	0	0	1	0
3700	Gillellus greyae	reef-associated	-0.49	0.65	-0.76	-0.58	-0.84	-0.15	0.92	-1.27	0.27	0	0	0	0	0	0	0	0	0	0	0	0	0	0	0	0	0	1	0	0	1	0	0	0	0	0	1	1	0
3703	Astroscopus guttatus	demersal	-0.70	-0.76	3.66	2.01	-0.68	-1.51	1.80	0.61	-0.97	0	0	0	0	0	0	0	0	0	0	0	0	0	0	0	0	0	1	0	0	1	0	0	0	0	0	1	0	0
3707	Kathetostoma averruncus	bathydemersal	-0.27	0.14	0.37	0.80	-0.45	-0.58	1.44	0.00	-0.09	0	0	0	0	0	0	0	0	1	1	0	0	0	0	0	0	0	1	0	0	1	0	0	0	0	0	1	0	0
3718	Emblemaria pandionis	reef-associated	-1.13	0.64	-0.71	-0.44	-0.63	-0.19	-0.09	-1.67	0.25	0	0	0	0	0	0	0	0	0	0	0	0	0	0	0	0	0	0	0	0	0	0	0	0	0	0	0	1	0
3723	Gibbonsia elegans	demersal	0.16	-0.66	0.72	1.38	0.37	-1.72	-0.28	-0.69	-0.49	0	0	1	0	1	0	0	1	0	1	0	0	0	1	0	1	0	0	0	0	0	0	0	0	0	0	0	1	0
3725	Gibbonsia metzi	demersal	0.37	-1.05	0.25	2.16	0.19	-1.61	-0.67	-0.29	-0.67	0	0	1	0	1	0	0	1	0	1	0	0	0	1	0	1	0	0	0	0	0	0	0	0	0	0	0	1	1
3726	Gibbonsia montereyensis	demersal	0.81	-1.12	0.21	2.31	-0.15	-1.71	-0.67	-1.07	-0.71	0	0	1	0	1	1	0	0	0	1	0	0	0	1	0	1	0	0	0	0	1	0	0	0	0	0	1	1	1
3728	Heterostichus rostratus	demersal	0.16	-0.64	0.77	1.45	0.42	-1.53	0.75	0.64	-0.48	0	0	0	0	0	0	0	1	0	1	0	0	0	1	0	1	0	1	0	0	1	0	0	0	0	0	1	0	0
3731	Gobioclinus guppyi	reef-associated	-0.27	0.67	-0.91	-0.70	0.11	-0.33	0.08	-1.02	0.28	0	0	0	0	0	1	0	1	0	1	0	0	0	1	0	1	0	0	0	0	0	0	0	0	0	0	0	0	0
3735	Labrisomus nuchipinnis	reef-associated	1.02	0.60	-0.57	-0.21	0.86	-0.06	0.11	-0.33	0.18	0	0	1	0	1	0	0	1	0	1	0	0	0	1	0	1	1	1	0	1	0	0	0	0	0	0	1	1	0
3756	Entomacrodus nigricans	reef-associated	0.37	0.68	-0.85	-0.75	0.10	-0.50	-2.49	-1.16	0.29	1	1	1	0	1	0	0	0	0	0	0	0	0	1	0	0	1	0	0	0	0	0	0	0	0	0	0	1	1
3757	Hypleurochilus aequipinnis	reef-associated	-0.49	0.65	-0.79	0.03	-1.08	-0.23	-0.52	-1.45	0.20	0	0	0	0	1	0	0	0	0	0	0	0	1	0	0	1	0	0	0	0	0	0	0	0	0	0	0	1	0
3760	Hypleurochilus springeri	reef-associated	-0.27	0.67	-0.89	-0.59	-1.02	-0.34	-1.00	-1.85	0.25	0	0	1	0	1	0	0	0	0	0	0	0	0	0	0	1	0	0	0	0	0	0	0	0	0	0	0	1	1
3761	Hypsoblennius gentilis	demersal	-0.06	-0.21	1.50	1.79	0.27	-0.95	-1.27	-0.76	-0.30	0	0	0	0	0	0	0	0	0	0	0	0	1	1	1	1	0	0	0	0	0	0	0	0	0	0	0	1	1
3762	Hypsoblennius gilberti	demersal	-0.49	-0.13	1.24	1.42	-0.06	-1.02	-0.69	-0.63	-0.16	0	0	0	0	0	0	0	1	0	1	0	0	0	0	0	1	0	0	0	0	0	0	0	0	0	0	0	0	1
3769	Parablennius marmoreus	reef-associated	0.37	0.54	-0.25	-0.14	0.69	-0.13	-1.70	-1.32	0.20	0	1	1	0	0	0	1	0	0	0	0	0	0	1	0	0	1	0	0	0	0	0	0	0	0	0	1	1	1
3770	Scartella cristata	reef-associated	1.45	0.37	0.05	0.03	0.95	0.51	-0.37	-0.98	0.42	0	1	1	0	1	0	1	1	0	1	0	0	1	1	0	1	0	0	0	0	1	0	0	0	0	0	1	1	1
3772	Alectrias alectrolophus	demersal	1.02	-2.15	1.93	0.22	0.33	-0.21	-0.55	-1.16	-1.29	0	0	1	0	1	0	0	1	0	1	0	1	0	1	1	1	0	0	0	0	0	0	0	0	0	0	1	1	1
3776	Anoplarchus purpurescens	demersal	1.24	-1.88	1.42	1.77	0.44	-0.54	-0.54	-0.47	-1.22	0	0	1	1	1	0	0	1	0	1	0	0	0	1	0	1	0	1	1	0	0	0	0	0	0	0	1	1	1
3779	Cebidichthys violaceus	demersal	0.37	-1.28	0.22	2.71	-0.18	-1.89	-0.79	0.86	-0.83	0	0	1	0	1	0	0	0	1	0	0	0	1	1	0	1	0	0	0	0	0	0	0	0	0	0	0	1	1
3781	Chirolophis nugator	demersal	-0.92	-1.83	0.95	2.05	-0.74	-0.65	0.25	-0.76	-1.15	0	0	0	0	0	0	0	1	0	1	0	0	0	0	0	0	0	0	0	0	0	0	0	0	0	0	0	0	0
3785	Lumpenella longirostris	demersal	0.16	-2.19	1.70	0.42	0.16	-0.27	-0.78	0.27	-1.23	0	0	0	0	1	0	0	0	0	1	0	0	1	1	0	1	0	0	0	0	0	0	0	0	0	0	1	1	0
3786	Lumpenus fabricii	demersal	0.16	-2.99	0.81	-0.39	0.53	0.70	-0.30	0.13	-2.68	0	0	1	0	1	0	0	0	0	1	0	0	0	1	0	1	0	0	0	0	0	0	0	0	0	0	1	1	0
3788	Leptoclinus maculatus	demersal	-0.06	-2.51	2.02	0.39	1.24	0.69	-0.30	-0.47	-1.81	0	0	1	0	1	0	0	0	0	0	0	0	1	1	0	1	0	0	0	0	0	0	0	0	0	0	0	1	0
3789	Anisarchus medius	demersal	-0.27	-2.93	0.84	-0.34	0.54	0.82	-0.40	-0.07	-2.45	0	0	0	0	1	0	0	0	0	1	0	0	1	0	0	1	0	0	0	0	0	0	0	0	0	0	0	1	0
3790	Lumpenus sagitta	benthopelagic	0.59	-2.06	1.26	1.12	0.54	-0.26	-0.78	0.46	-1.22	0	0	1	0	1	0	0	0	0	1	0	0	1	1	0	1	0	0	0	0	1	0	0	0	0	0	1	1	0
3796	Ulvaria subbifurcata	benthopelagic	-0.06	-2.18	3.61	1.39	0.92	-0.93	-0.31	-0.58	-1.88	0	0	1	0	1	0	0	0	0	1	0	0	0	1	0	1	0	0	0	0	0	0	0	0	0	0	0	1	0
3797	Xiphister atropurpureus	demersal	0.16	-1.68	0.73	2.82	0.44	-1.00	-0.43	-0.05	-1.13	0	0	1	0	1	0	0	0	0	0	0	1	0	1	0	1	0	0	0	0	0	0	0	0	0	0	0	1	1
3798	Xiphister mucosus	demersal	0.59	-1.67	0.71	3.03	0.06	-1.07	-0.66	0.59	-1.18	0	0	1	0	1	0	0	1	0	1	0	0	1	1	0	1	0	0	0	0	0	0	0	0	0	0	0	1	1
3799	Apodichthys flavidus	demersal	-0.27	-1.70	0.75	3.07	0.34	-0.99	0.17	0.36	-1.33	0	0	1	0	1	0	0	0	0	1	0	0	0	0	0	1	0	0	0	0	0	0	0	0	0	0	0	1	0
3802	Pholis fasciata	demersal	-0.70	-2.98	1.07	-0.36	-0.34	0.23	-0.31	-0.07	-2.75	0	0	0	0	1	0	0	0	0	0	0	0	0	0	0	1	0	0	0	0	0	0	0	0	0	0	0	1	0
3804	Pholis gunnellus	demersal	1.45	-1.83	2.42	1.61	1.71	-0.18	0.15	-0.25	-1.52	0	0	1	0	1	0	1	1	0	1	0	1	1	1	1	1	0	0	0	0	0	0	0	0	0	0	1	1	1
3805	Pholis laeta	demersal	-0.70	-1.99	1.20	1.36	0.49	-0.52	-0.31	-0.25	-1.21	0	0	0	0	1	0	0	0	0	0	0	0	0	0	0	1	0	0	0	0	0	0	0	0	0	0	0	1	0
3806	Pholis ornata	demersal	-0.92	-1.56	0.70	3.85	0.08	-1.34	0.17	-0.07	-1.35	0	0	0	0	0	0	0	0	0	1	0	0	0	0	0	1	0	0	0	0	0	0	0	0	0	0	0	0	0
3809	Apodichthys fucorum	demersal	-0.06	-1.36	0.53	3.09	0.14	-1.29	0.01	-0.33	-1.03	0	0	0	0	0	0	0	1	0	1	0	0	1	1	0	1	0	0	0	0	0	0	0	0	0	0	0	1	0
3810	Anarhichas denticulatus	benthopelagic	1.45	-2.70	1.62	-0.15	1.47	0.13	0.51	1.72	-2.19	0	1	1	0	0	0	0	0	0	1	0	0	1	1	1	1	1	1	0	1	1	0	0	0	0	0	1	1	0
3811	Anarhichas minor	demersal	2.10	-2.54	2.04	0.13	1.36	-0.06	0.29	1.72	-2.01	0	0	1	0	1	0	1	1	0	1	0	0	1	1	1	1	1	1	0	1	1	0	0	1	0	0	1	1	0
3812	Anarhichas orientalis	demersal	1.02	-2.56	1.92	0.32	0.02	0.16	-0.18	1.24	-1.86	0	0	0	0	0	0	1	1	1	1	0	0	1	1	0	1	0	1	0	1	0	0	0	0	0	0	1	1	0
3813	Anarrhichthys ocellatus	demersal	0.37	-2.09	1.75	0.97	0.19	-0.03	0.10	2.00	-1.30	0	0	0	0	0	0	1	1	0	1	0	0	0	1	0	1	0	1	0	1	0	0	0	0	0	0	1	0	0
3819	Zaprora silenus	demersal	0.81	-2.30	1.45	0.26	1.36	0.01	0.06	1.00	-1.35	0	1	1	0	1	0	0	0	0	0	0	0	1	1	1	1	0	0	0	0	1	0	0	0	0	0	1	1	0
3820	Ammodytes americanus	demersal	0.81	-1.98	3.74	1.59	-0.04	-0.72	-0.21	-0.31	-1.79	0	1	1	0	1	0	0	1	0	1	0	1	1	1	0	1	0	0	0	0	0	0	0	0	0	0	0	1	0
3821	Ammodytes dubius	demersal	1.24	-2.03	3.66	1.15	1.45	-0.63	-0.31	-0.25	-1.71	0	1	0	0	1	0	0	1	0	1	0	1	1	1	0	1	0	1	0	0	1	0	0	0	0	0	1	1	0
3822	Ammodytes hexapterus	benthopelagic	0.81	-2.20	2.14	0.86	1.89	0.19	-0.11	-0.07	-1.47	0	0	0	0	1	0	0	1	0	1	0	0	1	1	0	1	0	1	0	0	1	0	0	0	0	0	1	1	0
3825	Diplogrammus pauciradiatus	reef-associated	-1.13	0.54	-0.12	0.12	1.12	-0.61	0.08	-1.85	0.18	0	0	0	0	0	0	0	0	0	0	0	0	0	0	0	0	0	0	0	0	0	0	0	0	0	0	0	1	0
3843	Coryphopterus eidolon	reef-associated	-1.13	0.65	-0.78	-0.62	-0.01	-0.24	-2.49	-1.67	0.28	0	0	0	0	0	0	0	0	0	0	0	0	0	0	0	0	0	0	0	0	0	0	0	0	0	0	0	0	1
3848	Coryphopterus personatus	reef-associated	-0.92	0.66	-0.85	-0.67	1.59	-0.22	-1.33	-2.08	0.28	0	0	0	0	0	0	0	0	0	0	0	0	0	0	0	0	0	0	0	0	0	0	0	0	0	0	0	1	1
3854	Gillichthys mirabilis	demersal	1.02	-0.24	1.60	1.72	0.38	-1.10	-0.37	-0.42	-0.25	0	0	0	0	1	0	0	0	0	1	0	1	1	1	1	1	0	0	0	0	1	0	0	0	0	0	1	1	1
3855	Gnatholepis thompsoni	reef-associated	0.37	0.59	-0.43	-0.57	0.70	-0.12	-1.17	-1.36	0.24	0	1	0	0	0	0	0	0	0	0	0	1	1	1	0	1	0	0	0	0	0	0	0	0	0	0	1	1	1
3858	Ctenogobius boleosoma	reef-associated	0.81	0.54	-0.25	0.09	2.24	-0.14	-0.35	-1.45	0.16	0	0	1	0	0	0	1	1	0	0	0	1	1	1	1	1	0	0	0	0	0	0	0	0	0	0	1	1	0
3864	Ctenogobius saepepallens	reef-associated	-0.49	0.65	-0.72	-0.53	-0.38	-0.35	-0.18	-1.85	0.29	0	0	0	0	0	0	0	0	0	0	0	1	0	1	0	1	0	0	0	0	0	0	0	0	0	0	0	1	0
3876	Elacatinus oceanops	reef-associated	-0.27	0.63	-0.50	-0.50	0.95	-0.73	0.08	-1.85	0.29	0	0	0	0	1	0	0	0	0	0	0	0	1	1	0	1	0	0	0	0	0	0	0	0	0	0	0	1	0
3881	Ptereleotris calliura	reef-associated	-1.13	0.57	-0.26	-0.19	0.44	-0.93	-0.09	-0.94	0.29	0	0	0	0	0	0	0	0	0	0	0	0	0	0	0	0	0	0	0	0	0	0	0	0	0	0	0	1	0
3894	Nes longus	reef-associated	-0.27	0.67	-0.85	-0.64	-0.86	-0.40	-0.07	-1.16	0.28	0	0	0	0	0	0	0	1	0	1	0	1	0	1	0	1	0	0	0	0	0	0	0	0	0	0	0	0	0
3906	Neoepinnula orientalis	benthopelagic	-0.06	0.70	-0.63	-0.38	-0.09	0.23	1.26	-0.07	0.88	0	0	0	0	0	0	0	0	1	1	0	0	0	0	0	1	0	1	0	0	1	0	0	0	0	0	1	0	0
3908	Assurger anzac	benthopelagic	-0.49	0.27	0.01	-0.46	-1.45	0.73	1.80	2.04	0.33	0	0	0	0	0	0	0	0	1	0	0	0	0	0	0	0	0	1	0	0	1	0	0	0	0	0	1	0	0
3909	Benthodesmus elongatus	benthopelagic	-0.06	0.02	-0.11	-0.68	-0.02	-0.08	0.84	1.13	0.32	0	0	0	0	0	0	0	0	1	0	0	0	0	1	0	1	0	1	0	0	1	0	0	0	0	0	1	0	0
3915	Tetrapturus angustirostris	pelagic-oceanic	-0.49	0.30	-0.25	-1.23	0.27	2.19	1.80	1.96	-0.85	0	0	0	0	0	0	0	0	1	0	0	0	0	0	0	0	0	1	0	0	1	0	0	0	0	0	1	0	0
3924	Peprilus burti	benthopelagic	0.59	0.40	0.63	-0.26	2.32	-0.94	0.94	-0.25	0.12	0	1	1	0	0	0	0	0	0	0	0	0	1	1	0	1	0	0	0	0	1	0	0	0	0	0	1	1	1
3925	Psenes cyanophrys	bathypelagic	-0.49	0.43	-0.45	-1.10	0.17	2.57	-0.02	-0.33	-0.76	0	0	0	0	0	0	0	1	0	0	0	0	0	1	0	1	0	0	0	0	0	0	0	0	0	0	0	1	0
3927	Psenes pellucidus	bathypelagic	-0.70	-0.51	1.58	-0.76	-0.14	1.04	0.68	0.91	-0.82	0	0	0	0	0	0	0	0	0	0	0	0	0	0	0	1	0	1	0	0	0	0	0	0	0	0	1	0	0
3928	Tetragonurus atlanticus	pelagic-oceanic	-0.70	-0.07	0.55	-0.77	-0.83	1.85	0.32	0.44	-0.74	0	1	0	0	0	0	0	0	0	0	0	0	0	0	0	0	0	0	0	0	0	0	0	0	0	0	1	1	0
3938	Scorpaena brasiliensis	reef-associated	-0.27	0.52	-0.14	0.03	0.48	-0.10	1.09	0.09	0.16	0	0	0	0	0	0	0	0	0	0	0	0	0	1	0	1	0	1	0	0	1	0	0	0	0	0	1	0	0
3942	Scorpaena grandicornis	reef-associated	-0.06	0.62	-0.61	-0.43	-0.28	-0.27	1.01	-0.07	0.26	0	0	0	0	0	0	0	0	0	0	0	0	1	1	0	1	0	1	0	0	1	0	0	0	0	0	1	0	0
3944	Scorpaena inermis	reef-associated	-0.06	0.64	-0.76	-0.54	-0.39	-0.16	0.78	-1.07	0.27	0	0	0	0	0	0	0	1	0	0	0	0	0	1	0	1	0	1	0	0	0	0	0	0	0	0	1	1	0
3950	Sebastes atrovirens	demersal	1.02	-0.84	0.34	1.64	-0.24	-1.94	-0.18	0.27	-0.54	0	0	0	0	1	0	0	1	1	1	0	0	0	1	0	1	0	1	0	0	1	0	0	0	0	0	1	1	1
3951	Sebastes auriculatus	demersal	-0.27	-1.45	0.62	2.44	0.00	-0.90	0.99	0.55	-0.92	0	0	0	0	0	0	0	0	0	0	0	0	0	1	0	1	0	1	0	0	1	0	0	0	0	0	1	0	0
3956	Sebastes carnatus	demersal	1.67	-0.95	0.25	1.94	-0.34	-1.75	0.29	0.19	-0.62	0	0	1	0	1	0	0	1	1	1	0	0	0	1	0	1	1	1	0	1	1	0	0	0	0	0	1	1	1
3959	Sebastes chrysomelas	demersal	1.88	-0.98	0.25	2.14	-0.34	-1.72	0.03	0.19	-0.64	0	1	1	0	1	0	0	1	1	1	0	0	0	1	0	1	1	1	0	1	1	0	0	0	0	0	1	1	1
3971	Sebastes goodei	demersal	0.16	-1.05	0.17	1.90	-0.33	-1.72	0.01	0.55	-0.65	0	0	0	0	0	0	0	0	1	0	0	0	1	1	0	1	0	1	0	0	1	0	0	0	0	0	1	0	0
3974	Sebastes jordani	demersal	-0.27	-1.27	0.42	2.25	-0.48	-1.30	-0.43	0.00	-0.80	0	0	0	0	0	0	0	0	0	0	0	1	1	1	0	1	0	0	0	0	0	0	0	0	0	0	0	1	0
3978	Sebastes maliger	demersal	1.24	-1.79	0.93	2.34	-0.07	-0.72	0.10	0.64	-1.29	0	0	0	0	0	0	1	0	1	1	0	0	0	1	1	1	1	1	0	1	1	0	0	0	0	0	1	0	1
3979	Sebastes melanops	reef-associated	1.88	-1.97	0.94	1.06	0.43	-0.42	0.77	0.67	-1.10	0	1	0	0	1	0	0	1	1	1	0	1	1	1	0	1	0	1	0	0	1	0	0	1	0	0	1	1	1
3983	Sebastes mystinus	reef-associated	1.45	-1.61	1.28	1.54	0.03	-0.86	0.05	0.64	-0.98	0	1	1	0	1	0	0	1	1	0	0	0	1	1	0	1	0	1	0	0	1	0	0	0	0	0	1	1	1
3987	Sebastes paucispinis	reef-associated	-0.27	-1.75	0.88	1.52	0.16	-0.60	0.10	1.04	-1.00	0	0	0	0	0	0	0	0	0	0	0	0	1	0	0	1	0	1	0	0	1	0	0	0	0	0	1	0	0
3989	Sebastes pinniger	demersal	0.16	-1.53	0.61	2.39	-0.44	-1.15	0.59	0.86	-0.98	0	0	0	0	0	0	0	0	0	0	0	0	1	1	0	1	0	1	0	0	1	0	0	0	0	0	1	1	0
3992	Sebastes rastrelliger	demersal	-0.06	-1.11	0.21	2.26	-0.29	-1.72	0.72	0.55	-0.70	0	0	0	0	0	0	0	1	0	1	0	0	0	1	0	1	0	1	0	0	0	0	0	0	0	0	1	0	0
4002	Sebastes serranoides	reef-associated	1.02	-0.93	0.26	1.85	-0.26	-1.71	0.39	0.64	-0.60	0	0	1	0	1	0	0	0	1	1	0	0	1	1	0	1	0	1	0	0	1	0	0	0	0	0	1	1	0
4009	Sebastolobus alascanus	demersal	1.45	-2.21	1.19	0.28	1.35	-0.13	0.35	0.91	-1.25	0	0	1	0	1	0	0	1	1	1	0	0	1	1	0	1	0	1	0	0	1	1	0	0	0	0	1	1	0
4031	Erilepis zonifer	bathydemersal	-1.13	-2.05	1.24	0.15	-1.26	-0.50	1.80	1.73	-1.09	0	0	0	0	0	0	0	0	1	0	0	0	0	0	0	0	0	0	0	0	0	0	0	0	0	0	0	0	0
4033	Hexagrammos lagocephalus	demersal	2.53	-2.07	1.16	0.78	0.65	-0.45	0.06	0.64	-1.16	0	1	1	0	1	1	1	1	1	1	0	0	1	1	0	1	1	1	0	1	1	0	0	0	0	0	1	1	1
4035	Hexagrammos stelleri	demersal	0.37	-2.22	1.49	0.68	0.88	-0.20	-0.21	0.40	-1.38	0	1	0	0	1	0	0	0	0	0	0	0	1	1	0	1	0	0	0	0	1	0	0	0	0	0	1	1	0
4036	Oxylebius pictus	demersal	0.81	-1.51	0.26	2.49	0.03	-0.66	-0.06	-0.25	-1.24	0	1	1	0	1	0	1	0	0	1	0	0	0	1	0	1	0	0	0	0	1	0	0	0	0	0	1	1	0
4038	Zaniolepis frenata	demersal	-0.49	-0.83	0.41	1.32	-0.30	-1.54	-0.02	-0.25	-0.56	0	0	0	0	1	0	0	0	0	0	0	0	0	0	0	1	0	0	0	0	0	0	0	0	0	0	1	1	0
4039	Zaniolepis latipinnis	demersal	1.45	-1.28	0.18	2.37	-0.05	-0.76	-0.31	-0.07	-1.07	1	1	1	0	1	0	0	0	0	1	0	1	1	1	0	1	0	1	0	0	1	0	0	0	0	0	1	1	0
4042	Artediellus scaber	demersal	-0.70	-3.22	-0.26	-0.95	0.19	0.51	-0.18	-1.34	-3.27	0	0	0	0	1	0	0	0	0	0	0	0	0	0	0	1	0	0	0	0	0	0	0	0	0	0	0	1	0
4043	Artediellus uncinatus	demersal	-1.13	-2.47	2.68	0.62	0.79	-0.11	0.08	-1.16	-2.07	0	0	0	0	0	0	0	0	0	0	0	0	0	0	0	0	0	0	0	0	0	0	0	0	0	0	0	1	0
4048	Artedius lateralis	demersal	0.37	-1.46	1.22	2.62	0.36	-0.51	-0.67	-0.83	-1.58	0	0	1	0	1	0	0	0	0	0	0	0	0	1	0	1	0	1	0	0	0	0	0	0	0	0	1	1	1
4057	Clinocottus analis	demersal	1.02	-0.82	0.44	1.66	0.60	-1.59	-0.83	-0.58	-0.56	0	0	1	0	1	0	0	1	0	1	0	0	0	1	0	1	0	1	0	0	1	0	0	0	0	0	1	1	1
4059	Clinocottus globiceps	demersal	-0.70	-1.67	0.71	2.98	-0.15	-1.07	-0.67	-0.52	-1.18	0	0	1	0	1	0	0	0	0	0	0	0	0	0	0	0	0	0	0	0	0	0	0	0	0	0	0	1	0
4085	Dasycottus setiger	demersal	1.45	-2.14	1.18	0.68	0.45	-0.35	-0.43	0.34	-1.20	0	0	1	0	1	0	0	0	1	1	0	0	1	1	0	1	1	1	0	1	1	0	0	0	0	0	1	1	0
4086	Enophrys bison	demersal	1.02	-1.81	0.94	2.30	0.15	-0.75	-0.19	0.14	-1.21	0	1	1	0	0	0	1	1	0	1	0	0	0	1	0	1	0	1	0	0	1	0	0	0	0	0	1	0	1
4087	Enophrys diceraus	demersal	1.24	-2.55	1.86	0.24	-0.03	0.47	0.01	0.00	-1.78	0	0	0	0	1	0	1	0	0	1	0	0	1	1	0	1	1	1	0	1	1	0	0	0	0	0	1	1	0
4092	Gymnocanthus tricuspis	demersal	1.45	-3.23	-0.37	-0.90	1.03	0.67	0.01	-0.07	-3.26	0	0	1	0	1	0	1	0	0	1	0	1	1	1	0	1	1	1	0	0	1	0	0	0	0	0	1	1	0
4093	Hemilepidotus hemilepidotus	demersal	1.45	-2.16	1.33	0.63	0.84	-0.17	0.27	0.46	-1.23	0	0	1	0	1	0	1	1	0	1	0	0	1	1	0	1	1	1	0	0	1	0	0	0	0	0	1	1	0
4094	Hemilepidotus jordani	bathydemersal	2.53	-2.30	1.43	0.46	0.78	-0.85	0.20	0.24	-1.27	1	1	1	0	1	0	1	1	1	1	0	0	1	1	0	1	1	1	1	1	1	0	0	0	0	0	1	1	0
4095	Hemilepidotus spinosus	demersal	-0.49	-1.88	0.95	1.55	0.11	-0.60	0.08	-0.10	-1.08	0	0	0	0	0	0	0	0	0	0	0	0	1	1	0	1	0	0	0	0	0	0	0	0	0	0	0	1	0
4105	Icelinus quadriseriatus	demersal	0.37	-0.69	0.70	1.46	0.23	-1.38	-0.09	-1.28	-0.49	0	0	0	0	1	0	0	0	0	0	0	1	0	1	0	1	0	1	0	0	1	0	0	0	0	0	1	1	0
4107	Icelus bicornis	demersal	-0.06	-3.16	-0.61	-0.92	0.55	1.11	-0.55	-0.71	-3.33	0	0	1	0	1	0	0	0	0	0	0	0	1	1	0	1	0	0	0	0	0	0	0	0	0	0	0	1	0
4108	Icelus spatula	demersal	0.59	-2.96	0.74	-0.42	0.68	0.56	-0.14	-0.42	-2.42	0	0	1	0	1	0	0	0	0	1	0	0	0	1	0	1	0	1	0	0	1	0	0	0	0	0	1	1	0
4109	Icelus spiniger	demersal	0.16	-2.29	1.53	0.28	-0.20	-0.04	-0.16	-0.29	-1.30	0	0	1	0	1	0	0	0	0	0	0	0	0	1	0	1	0	1	0	0	0	0	0	0	0	0	1	1	0
4110	Jordania zonope	demersal	0.59	-1.63	0.71	3.33	-0.84	-1.03	-0.14	-0.76	-1.25	0	1	1	0	1	0	0	0	0	1	0	0	0	1	0	1	0	0	0	0	1	0	0	0	0	0	1	1	0
4112	Leptocottus armatus	demersal	2.10	-1.82	1.71	1.85	0.92	-0.37	0.39	0.36	-1.27	0	0	1	1	1	0	1	1	0	1	0	1	1	1	1	1	0	1	0	0	1	0	0	0	0	0	1	1	1
4116	Microcottus sellaris	demersal	1.02	-2.53	2.01	0.26	-0.57	0.01	0.11	-0.90	-1.73	0	0	0	1	1	0	0	0	0	0	0	0	1	1	1	1	0	1	0	0	1	0	0	0	0	0	1	1	1
4117	Myoxocephalus aenaeus	demersal	1.88	-1.93	3.55	2.19	0.59	-0.91	0.05	-0.58	-1.84	0	0	1	0	1	0	1	1	0	1	0	1	1	1	1	1	0	1	0	1	1	0	0	0	0	0	1	1	0
4118	Myoxocephalus jaok	demersal	1.24	-2.60	1.91	0.27	-0.04	0.30	0.80	0.83	-1.96	0	0	1	0	1	0	1	0	1	1	0	0	1	1	0	1	0	1	0	0	1	0	0	0	0	0	1	1	0
4120	Myoxocephalus octodecemspinosus	demersal	2.32	-2.03	3.80	1.28	2.31	-0.63	-0.11	0.36	-1.77	0	1	1	0	1	0	1	1	0	1	0	1	1	1	1	1	1	1	0	1	1	0	0	0	0	0	1	1	0
4121	Myoxocephalus polyacanthocephalus	demersal	1.24	-2.34	1.57	0.39	1.07	0.00	0.44	0.91	-1.40	0	0	1	0	1	0	0	1	1	1	0	0	1	1	0	1	0	1	0	0	1	0	0	0	0	0	1	1	0
4130	Oligocottus rubellio	demersal	-0.06	-1.04	0.17	1.93	-0.29	-1.45	-0.67	-1.16	-0.83	0	0	1	0	1	0	0	0	0	0	0	0	0	1	0	1	0	0	0	0	0	0	0	0	0	0	0	1	1
4131	Oligocottus snyderi	demersal	1.02	-1.52	0.24	2.46	0.42	-0.63	-0.50	-1.28	-1.35	0	0	1	0	1	1	0	1	0	1	0	1	0	1	1	1	0	0	0	0	0	0	0	0	0	0	0	1	1
4139	Rhamphocottus richardsonii	demersal	-0.06	-1.70	2.08	1.88	-0.39	-0.25	-0.06	-1.28	-1.34	0	0	0	0	0	0	0	0	0	0	0	0	1	1	0	1	0	0	0	0	1	0	0	0	0	0	1	1	0
4140	Scorpaenichthys marmoratus	demersal	1.02	-1.36	0.50	2.62	0.72	-1.15	0.29	1.12	-0.89	0	0	1	0	1	0	0	1	1	1	0	0	0	1	0	1	0	1	0	0	1	0	0	0	0	0	1	1	0
4146	Triglops murrayi	demersal	0.59	-2.31	2.16	0.38	1.63	0.21	-0.49	-0.47	-1.90	0	0	1	0	1	0	0	0	0	0	0	0	1	1	1	1	0	0	0	0	1	0	0	0	0	0	1	1	0
4148	Triglops pingelii	demersal	0.81	-2.85	1.09	-0.16	0.83	0.98	-0.14	-0.47	-2.29	0	0	1	0	1	0	0	1	0	1	0	0	1	1	0	1	0	1	0	0	0	0	0	0	0	0	1	1	0
4153	Podothecus accipenserinus	demersal	1.24	-2.36	1.64	0.44	1.05	-0.05	0.10	-0.05	-1.51	0	0	1	0	1	0	0	0	0	0	0	1	1	1	0	1	1	1	0	1	1	0	0	0	0	0	1	1	0
4158	Aspidophoroides olrikii	demersal	-0.06	-3.21	-0.21	-0.92	0.69	0.46	-0.35	-1.31	-3.19	0	0	0	0	1	0	1	0	0	1	0	0	0	1	0	1	0	0	0	0	0	0	0	0	0	0	0	1	0
4170	Sarritor frenatus	demersal	0.37	-2.41	1.42	0.11	-0.01	-0.32	0.37	-0.17	-1.38	0	0	1	0	1	0	0	0	0	0	0	0	0	1	0	1	0	1	0	0	1	0	0	0	0	0	1	1	0
4177	Aptocyclus ventricosus	benthopelagic	0.59	-2.11	1.64	0.11	0.87	-0.08	0.41	0.24	-1.23	0	1	0	0	0	0	0	0	0	0	0	0	1	0	1	1	0	1	0	0	1	0	0	1	0	0	1	1	0
4179	Careproctus melanurus	bathydemersal	-0.49	-2.05	1.23	0.52	-0.16	-0.41	-0.16	0.46	-1.16	0	0	0	0	1	0	0	0	0	1	0	0	0	0	0	1	0	0	0	0	0	0	0	0	0	0	0	1	0
4183	Eumicrotremus derjugini	demersal	-0.70	-3.26	-0.85	-0.98	-0.49	0.77	-0.35	-1.16	-3.46	0	0	0	0	0	0	0	0	0	0	0	0	0	0	0	1	0	0	0	0	0	0	0	0	0	0	1	1	0
4184	Eumicrotremus orbis	demersal	-0.92	-2.24	1.26	0.42	0.15	-0.03	-0.43	-0.58	-1.27	0	0	0	0	0	0	0	0	0	1	0	0	0	0	0	1	0	0	0	0	0	0	0	0	0	0	0	0	0
4186	Liparis atlanticus	demersal	-0.49	-2.20	3.62	1.69	0.26	-0.89	-0.30	-0.90	-2.02	0	0	0	0	1	0	0	0	0	0	0	0	0	1	0	1	0	0	0	0	0	0	0	0	0	0	0	1	0
4187	Liparis callyodon	demersal	-0.49	-2.05	1.41	1.07	-0.36	-0.38	-0.18	-0.92	-1.30	0	0	0	0	0	0	1	1	0	1	0	0	0	0	0	1	0	0	0	0	0	0	0	0	0	0	0	0	0
4190	Liparis gibbus	demersal	0.59	-2.77	1.00	-0.12	0.52	0.30	-0.45	0.48	-2.06	0	0	1	0	1	0	0	0	0	0	0	0	1	1	0	1	0	1	0	0	1	0	0	0	0	0	1	1	0
4200	Liparis tunicatus	demersal	-0.70	-3.27	-0.68	-1.09	0.52	0.75	0.08	-0.69	-3.50	0	0	0	0	0	0	0	0	0	0	0	0	0	0	0	1	0	0	0	0	1	0	0	0	0	0	1	0	0
4206	Ancylopsetta ommata	demersal	0.59	0.22	1.64	0.95	0.11	-0.97	0.11	-0.25	-0.21	0	0	1	0	1	0	0	0	0	0	0	0	1	1	0	1	0	1	0	0	1	0	0	0	0	0	1	1	0
4207	Bothus ocellatus	reef-associated	-0.06	0.50	-0.11	-0.37	0.93	0.52	0.08	-0.58	0.58	0	0	0	0	0	0	0	0	0	0	0	0	0	1	0	1	0	1	0	0	1	0	0	0	0	0	1	1	0
4215	Citharichthys sordidus	demersal	1.02	-1.43	0.59	2.03	0.74	-0.84	-0.26	0.24	-0.89	0	0	0	0	1	0	0	1	1	1	0	1	0	1	0	1	0	1	0	0	1	0	0	0	0	0	1	1	0
4216	Citharichthys spilopterus	demersal	1.24	0.49	-0.02	0.42	2.55	-0.01	0.20	-0.47	0.08	0	0	1	0	1	0	0	0	0	0	0	1	1	1	1	1	0	1	0	0	1	0	0	0	0	0	1	1	1
4217	Citharichthys stigmaeus	demersal	0.37	-1.18	0.33	2.03	0.93	-0.52	-0.09	-0.63	-0.87	0	0	1	0	1	0	0	0	0	0	0	0	0	1	0	1	0	1	0	0	1	0	0	0	0	0	1	1	0
4221	Etropus crossotus	demersal	2.10	0.44	0.26	0.71	2.40	0.09	-0.30	-0.47	0.01	1	1	1	0	1	0	1	1	0	1	0	0	1	1	0	1	1	1	0	1	0	0	0	0	0	0	1	1	1
4228	Paralichthys californicus	demersal	0.37	-0.32	1.50	1.60	0.89	-1.06	1.80	1.55	-0.32	0	0	0	0	0	0	0	0	1	1	0	0	0	1	0	0	0	1	0	0	1	0	0	0	0	0	1	1	1
4231	Syacium gunteri	reef-associated	1.02	0.56	-0.24	-0.01	0.59	-0.20	-0.33	-0.47	0.20	0	0	1	0	1	0	1	1	0	0	0	0	1	1	1	1	0	0	0	0	1	0	0	0	0	0	1	1	0
4237	Eopsetta jordani	demersal	0.16	-2.01	1.19	1.26	-0.07	-0.44	1.02	0.50	-1.21	0	0	0	0	0	0	0	0	1	0	0	0	1	1	0	0	0	1	0	0	1	0	0	0	0	0	1	1	0
4239	Hippoglossoides platessoides	demersal	3.18	-2.25	1.58	0.22	2.97	0.51	0.27	0.94	-1.80	1	1	1	1	1	0	1	1	1	1	0	1	1	1	1	1	1	1	0	1	1	0	0	1	0	0	1	1	0
4240	Hippoglossoides robustus	demersal	1.67	-2.84	1.17	-0.23	0.67	0.37	1.28	-0.07	-2.24	0	1	0	0	1	0	1	0	0	1	0	0	1	1	0	1	1	1	0	1	1	0	0	0	0	0	1	1	1
4241	Hypsopsetta guttulata	demersal	1.88	-0.35	1.53	1.90	0.75	-1.23	-0.07	0.36	-0.42	0	0	1	0	1	0	1	0	0	1	0	1	1	1	1	1	0	1	1	0	1	0	0	0	0	0	1	1	1
4242	Isopsetta isolepis	demersal	1.24	-2.06	1.18	0.98	1.09	-0.28	0.23	0.54	-1.20	0	0	1	0	1	0	1	0	0	1	0	0	1	1	0	1	0	1	0	1	1	0	0	0	0	0	1	1	0
4243	Limanda proboscidea	demersal	0.81	-2.73	1.64	0.09	0.26	0.21	-0.49	0.22	-2.19	0	0	1	0	1	0	1	0	0	1	0	0	1	1	0	1	0	0	0	0	1	0	0	0	0	0	1	1	0
4244	Liopsetta glacialis	demersal	1.45	-3.06	0.60	-0.44	0.10	0.53	0.25	0.09	-2.94	0	0	1	1	1	0	1	1	0	1	0	0	0	1	1	1	0	1	0	0	0	0	0	0	0	0	1	1	1
4245	Pleuronectes putnami	demersal	-0.49	-2.34	3.35	1.72	-0.36	-0.74	-0.07	-0.07	-2.15	0	0	0	0	1	0	0	0	0	1	0	0	0	0	0	1	0	0	0	0	0	0	0	0	0	0	0	1	0
4248	Parophrys vetulus	demersal	2.10	-1.99	1.11	1.24	1.14	-0.29	-0.11	0.42	-1.18	0	0	1	1	1	0	1	1	0	1	0	1	1	1	1	1	1	0	0	1	0	0	0	0	0	0	1	1	1
4250	Pleuronectes quadrituberculatus	demersal	1.88	-2.45	1.94	0.28	1.62	-0.08	-0.47	0.99	-1.51	0	1	1	0	1	0	1	0	0	1	0	0	1	1	1	1	1	1	0	1	1	0	0	0	0	0	1	1	0
4251	Pleuronichthys coenosus	demersal	0.16	-1.51	0.66	2.37	0.02	-0.78	-0.50	0.11	-0.95	0	0	1	0	1	0	1	0	0	1	0	0	0	1	0	1	0	0	0	0	0	0	0	0	0	0	0	1	0
4254	Pleuronichthys verticalis	demersal	-0.27	-0.43	1.37	1.82	0.79	-1.18	-0.61	0.14	-0.42	0	0	1	0	1	0	0	0	0	0	0	0	0	1	0	1	0	0	0	0	0	0	0	0	0	0	0	1	0
4255	Psettichthys melanostictus	demersal	0.81	-1.94	1.07	1.47	0.70	-0.33	1.04	0.67	-1.20	0	0	0	0	1	0	0	0	0	1	0	0	1	1	0	1	1	1	0	0	1	0	0	0	0	0	1	1	0
4259	Trinectes inscriptus	demersal	-1.13	0.66	-0.77	-0.48	-0.62	-0.47	0.08	-0.76	0.30	0	0	0	0	0	0	0	0	0	0	0	0	0	0	0	0	0	0	0	0	0	0	0	0	0	0	0	1	0
4262	Symphurus atricaudus	demersal	-0.06	-0.23	1.15	1.43	0.46	-0.70	-0.11	-0.42	-0.20	0	0	0	0	1	0	0	0	0	1	0	0	0	0	0	1	0	1	0	0	0	0	0	0	0	0	1	1	0
4275	Aluterus scriptus	reef-associated	1.02	0.55	-0.26	-0.50	0.87	0.42	-0.74	1.23	0.81	1	1	0	0	0	0	0	1	0	1	0	0	1	1	0	1	0	1	0	0	0	0	0	0	0	0	1	1	1
4276	Balistes polylepis	reef-associated	-0.06	0.40	0.80	0.63	0.48	-0.78	-0.19	0.86	0.22	0	0	0	1	1	0	0	0	0	1	0	0	0	0	0	1	0	0	0	1	0	0	0	0	0	0	0	1	0
4278	Canthidermis maculata	reef-associated	0.59	0.70	-0.63	-0.43	2.06	0.71	0.03	0.44	0.86	0	1	0	0	1	0	0	0	0	1	0	0	0	0	1	1	0	1	0	0	1	0	0	0	0	0	1	1	0
4279	Canthidermis sufflamen	reef-associated	1.02	0.58	-0.37	-0.54	0.15	0.26	0.05	0.70	0.58	1	1	0	0	0	0	0	1	0	1	0	0	1	1	0	1	0	1	0	1	0	0	0	0	0	0	0	1	1
4280	Monacanthus ciliatus	reef-associated	1.67	0.53	-0.27	-0.16	0.78	0.04	-0.50	-0.47	0.17	0	1	1	0	1	0	1	1	0	1	0	1	1	1	1	1	0	0	0	0	0	0	0	0	0	0	1	1	1
4281	Stephanolepis hispidus	reef-associated	2.10	0.31	-0.05	0.14	1.41	0.22	-1.19	-0.15	0.04	0	1	1	0	1	0	1	1	1	1	0	1	1	1	1	1	1	0	0	1	0	0	0	0	0	0	0	1	1
4285	Xanthichthys ringens	reef-associated	0.81	0.63	-0.72	-0.76	-0.21	-0.14	0.05	-0.25	0.24	0	1	0	0	0	0	0	1	0	1	0	1	1	1	0	1	0	0	0	0	1	0	0	0	0	0	1	1	0
4286	Lactophrys bicaudalis	reef-associated	1.45	0.67	-0.86	-0.42	-0.20	-0.26	0.08	0.40	0.27	0	0	1	0	1	0	0	1	0	1	0	0	0	1	0	1	1	1	1	1	0	0	0	0	0	0	1	1	1
4291	Canthigaster rostrata	reef-associated	2.10	0.61	-0.47	-0.61	1.32	-0.19	-1.17	-0.98	0.26	1	1	1	0	1	1	1	1	0	1	0	0	1	1	0	1	0	1	0	1	0	0	0	0	0	0	1	1	1
4292	Lagocephalus lagocephalus	benthopelagic	-0.92	0.30	0.11	0.17	0.53	1.08	0.47	0.64	0.38	0	0	0	0	0	0	0	0	1	0	0	0	0	0	0	1	0	0	0	0	0	0	0	0	0	0	0	0	0
4293	Sphoeroides annulatus	reef-associated	0.37	0.42	0.73	1.02	0.82	-0.72	-0.66	0.31	0.09	0	0	0	0	0	0	1	1	0	1	0	0	1	1	0	1	0	0	0	0	0	0	0	0	0	0	0	1	1
4296	Sphoeroides pachygaster	benthopelagic	-0.06	0.27	0.22	0.14	1.20	0.89	1.28	0.23	0.35	0	0	0	0	0	0	0	1	1	0	0	0	1	0	1	1	0	0	0	0	0	0	0	0	0	0	0	1	0
4313	Normanichthys crockeri	demersal	-0.27	-0.62	0.63	2.48	-1.09	-1.22	-1.21	-1.07	-0.68	0	0	0	0	0	0	0	0	0	0	0	0	1	0	0	1	0	1	0	0	1	0	0	0	0	0	1	0	0
4315	Marukawichthys ambulator	bathydemersal	-0.92	-0.43	2.83	-0.34	-1.50	-1.19	1.11	-0.47	-0.06	0	0	0	0	0	0	0	0	0	0	0	0	0	0	0	0	1	0	0	1	0	0	0	0	0	0	0	0	0
4322	Istigobius ornatus	reef-associated	-1.13	0.75	-0.79	-0.27	0.47	0.71	0.08	-1.07	0.99	0	0	0	0	0	0	0	0	0	0	0	0	0	0	0	0	0	0	0	0	0	0	0	0	0	0	0	1	0
4326	Leucoraja naevus	demersal	2.53	-1.43	0.96	0.64	0.18	-0.08	0.30	0.79	-1.02	0	0	1	0	1	0	1	1	1	1	0	1	1	1	1	1	0	1	0	1	1	1	0	1	0	0	1	1	0
4329	Raja montagui	demersal	1.88	-0.91	0.92	0.41	0.56	-0.12	0.89	0.91	-0.65	1	0	1	0	1	0	1	0	1	1	0	0	0	1	1	1	1	1	0	0	1	0	0	1	0	0	1	1	0
4330	Myliobatis aquila	benthopelagic	1.24	-0.17	0.28	0.89	0.95	-0.19	0.27	1.73	0.01	0	0	1	0	1	0	1	1	1	1	0	0	0	1	0	1	0	1	0	0	0	0	0	0	0	0	1	1	1
4333	Lycodes esmarkii	bathydemersal	1.67	-2.52	1.05	-0.30	-0.32	0.03	0.78	0.85	-2.02	0	1	1	0	1	0	1	0	0	1	0	0	1	1	1	1	1	1	0	1	0	0	0	0	0	0	1	1	0
4339	Rhinoprenes pentanemus	demersal	-1.13	0.79	-0.75	0.15	-0.88	-0.47	-2.49	-0.76	1.09	0	0	0	0	0	0	0	0	0	0	0	0	0	0	0	0	0	0	0	0	0	0	0	0	0	0	0	0	1
4341	Enoplosus armatus	reef-associated	-0.70	-0.66	-0.06	-0.36	1.18	-0.63	-0.26	0.44	-0.54	0	0	0	0	1	0	0	0	0	0	0	0	0	0	0	1	0	0	0	0	0	0	0	0	0	0	0	1	0
4343	Stegastes altus	reef-associated	-1.13	-0.07	1.89	-0.55	-0.11	-1.04	-2.49	-0.76	0.51	0	0	0	0	0	0	0	0	0	0	0	0	0	0	0	0	0	0	0	0	0	0	0	0	0	0	0	0	1
4350	Stegastes limbatus	reef-associated	-0.49	0.53	-0.43	-0.86	-1.21	-1.68	-2.49	-0.76	0.83	0	0	1	0	0	0	0	1	0	0	0	0	0	0	0	0	0	0	0	0	0	0	0	0	0	0	0	1	1
4351	Stegastes punctatus	reef-associated	-0.06	0.74	-0.82	-0.32	-0.54	0.82	-2.49	-0.90	0.92	1	0	0	0	0	0	1	1	0	0	0	0	0	0	0	1	0	0	0	0	0	0	0	0	0	0	0	1	1
4352	Stegastes nigricans	reef-associated	1.88	0.71	-0.75	-0.73	0.84	0.60	-0.90	-0.83	1.01	0	1	1	0	1	0	0	1	0	1	0	0	1	1	0	1	1	1	0	1	1	0	0	0	0	0	1	1	1
4353	Stegastes obreptus	reef-associated	-1.13	0.72	-0.72	-0.41	0.37	0.58	-2.49	-0.98	1.07	0	0	0	0	0	0	0	0	0	0	0	0	0	0	0	0	0	0	0	0	0	0	0	0	0	0	0	0	1
4354	Stegastes pelicieri	reef-associated	-1.13	0.41	-0.30	-1.48	-1.47	-2.31	-2.49	-0.83	0.61	0	0	0	0	0	0	0	0	0	0	0	0	0	0	0	0	0	0	0	0	0	0	0	0	0	0	0	0	1
4375	Ptereleotris evides	reef-associated	-0.70	0.75	-0.81	-0.65	0.41	0.58	-0.09	-0.83	1.03	0	0	0	0	0	0	0	0	0	0	0	0	1	0	0	1	0	0	0	0	0	0	0	0	0	0	0	1	0
4378	Ptereleotris heteroptera	reef-associated	-1.13	0.67	-0.66	-0.73	-0.43	0.57	-0.09	-0.83	0.99	0	0	0	0	0	0	0	0	0	0	0	0	0	0	0	0	0	0	0	0	0	0	0	0	0	0	0	1	0
4382	Ptereleotris monoptera	reef-associated	-1.13	0.63	-0.55	-0.67	-0.75	0.47	-0.09	-0.98	0.98	0	0	0	0	0	0	0	0	0	0	0	0	0	0	0	0	0	0	0	0	0	0	0	0	0	0	0	1	0
4384	Ptereleotris zebra	reef-associated	-1.13	0.70	-0.73	-0.79	-0.64	0.52	-0.09	-0.98	1.00	0	0	0	0	0	0	0	0	0	0	0	0	0	0	0	0	0	0	0	0	0	0	0	0	0	0	0	1	0
4386	Cirripectes auritus	reef-associated	-1.13	0.74	-0.79	-0.20	-1.55	0.69	-2.49	-1.50	0.98	0	0	0	0	0	0	0	0	0	0	0	0	0	0	0	0	0	0	0	0	0	0	0	0	0	0	0	0	1
4387	Cirripectes castaneus	reef-associated	-1.13	0.68	-0.65	-0.53	0.31	0.64	-2.49	-1.25	1.00	0	0	0	0	0	0	0	0	0	0	0	0	0	0	0	0	0	0	0	0	0	0	0	0	0	0	0	0	1
4390	Cirripectes fuscoguttatus	reef-associated	-1.13	0.71	-0.86	-1.18	-0.88	0.11	-2.49	-1.10	1.01	0	0	0	0	0	0	0	0	0	0	0	0	0	0	0	0	0	0	0	0	0	0	0	0	0	0	0	0	1
4392	Cirripectes hutchinsi	reef-associated	-1.13	0.05	-0.06	-0.26	-1.06	-1.65	-2.49	-1.10	0.40	0	0	0	0	0	0	0	0	0	0	0	0	0	0	0	0	0	0	0	0	0	0	0	0	0	0	0	0	1
4396	Cirripectes obscurus	reef-associated	-1.13	0.35	-0.87	-1.45	-1.83	-2.17	-2.49	-0.87	0.61	0	0	0	0	0	0	0	0	0	0	0	0	0	0	0	0	0	0	0	0	0	0	0	0	0	0	0	0	1
4397	Cirripectes perustus	reef-associated	-1.13	0.78	-0.87	-0.50	-1.22	0.62	-2.49	-1.36	1.06	0	0	0	0	0	0	0	0	0	0	0	0	0	0	0	0	0	0	0	0	0	0	0	0	0	0	0	0	1
4398	Cirripectes polyzona	reef-associated	-0.06	0.76	-0.83	-0.61	-0.08	0.55	-1.10	-0.90	1.05	0	0	0	0	0	0	0	1	0	1	0	1	0	0	0	1	0	0	0	0	0	0	0	0	0	0	0	1	1
4399	Cirripectes quagga	reef-associated	-1.13	0.70	-0.75	-0.77	-0.21	0.52	-2.49	-1.16	1.02	0	0	0	0	0	0	0	0	0	0	0	0	0	0	0	0	0	0	0	0	0	0	0	0	0	0	0	0	1
4400	Cirripectes randalli	demersal	-1.13	0.47	-0.34	-1.39	-2.03	-2.20	-2.49	-1.10	0.67	0	0	0	0	0	0	0	0	0	0	0	0	0	0	0	0	0	0	0	0	0	0	0	0	0	0	0	0	1
4401	Cirripectes springeri	reef-associated	-1.13	0.85	-1.17	-0.36	-1.48	-0.22	-2.49	-1.16	1.18	0	0	0	0	0	0	0	0	0	0	0	0	0	0	0	0	0	0	0	0	0	0	0	0	0	0	0	0	1
4402	Cirripectes stigmaticus	reef-associated	-1.13	0.74	-0.87	-0.76	0.19	0.46	-2.49	-1.16	1.05	0	0	0	0	0	0	0	0	0	0	0	0	0	0	0	0	0	0	0	0	0	0	0	0	0	0	0	0	1
4403	Cirripectes vanderbilti	reef-associated	-1.13	0.38	-1.00	-1.45	-1.01	-2.17	-2.49	-1.16	0.61	0	0	0	0	0	0	0	0	0	0	0	0	0	0	0	0	0	0	0	0	0	0	0	0	0	0	0	0	1
4404	Cirripectes variolosus	reef-associated	-1.13	0.68	-0.79	-1.16	0.18	0.11	-2.49	-1.28	0.99	0	0	0	0	0	0	0	0	0	0	0	0	0	0	0	0	0	0	0	0	0	0	0	0	0	0	0	0	1
4407	Suezichthys gracilis	reef-associated	-0.27	0.27	0.50	-0.79	-0.39	-0.33	-0.19	-0.69	0.86	0	0	1	0	1	0	0	0	0	0	0	0	0	1	0	1	0	0	0	0	0	0	0	0	0	0	0	1	0
4412	Suezichthys arquatus	reef-associated	-1.13	-0.25	0.23	-0.61	-0.46	-1.53	0.08	-0.86	0.13	0	0	0	0	0	0	0	0	0	0	0	0	0	0	0	0	0	0	0	0	0	0	0	0	0	0	0	1	0
4417	Congrogadus spinifer	demersal	-0.49	0.75	-0.61	0.07	-0.82	-0.13	0.30	-0.90	1.04	0	0	0	0	0	0	0	1	0	1	0	0	0	1	0	1	0	0	0	0	0	0	0	0	0	0	0	0	0
4421	Halidesmus scapularis	demersal	0.37	-0.36	-0.11	2.38	-0.81	-1.74	-0.21	-0.47	-0.45	0	0	0	0	0	0	0	1	0	1	0	1	1	1	0	1	1	0	0	1	0	0	0	0	0	0	0	0	0
4438	Scombrolabrax heterolepis	benthopelagic	-0.27	0.61	-0.54	-0.75	-0.21	0.78	0.85	-0.07	0.60	0	0	0	0	0	0	0	0	1	0	0	0	0	0	0	1	0	1	0	0	1	0	0	0	0	0	1	0	0
4445	Upeneus sulphureus	demersal	0.81	0.67	-0.25	0.39	0.93	-0.03	-0.23	-0.33	0.85	0	0	1	0	1	0	0	1	0	1	0	0	0	1	0	1	0	1	0	0	1	0	0	0	0	0	1	1	0
4448	Pentaprion longimanus	demersal	0.59	0.74	-0.68	-0.22	0.99	0.70	-1.22	-0.76	0.91	0	0	1	0	1	0	1	0	0	1	0	0	0	1	0	1	0	1	0	0	0	0	0	0	0	0	1	1	0
4449	Photopectoralis bindus	demersal	0.81	0.75	-0.67	0.01	1.18	0.50	-1.38	-1.07	0.95	0	0	1	0	1	0	0	0	0	0	0	0	1	1	1	1	0	1	0	0	0	0	0	0	0	0	1	1	1
4450	Equulites elongatus	demersal	-0.27	0.70	-0.52	0.17	0.34	0.98	-0.93	-0.98	0.79	0	0	1	0	1	0	0	0	0	0	0	0	0	0	0	1	0	0	0	0	0	0	0	0	0	0	0	1	1
4452	Aurigequula fasciata	demersal	0.16	0.74	-0.73	-0.14	0.16	0.81	-0.21	-0.42	0.95	0	0	1	0	1	0	0	0	0	0	0	0	0	0	0	1	0	1	0	0	1	0	0	0	0	0	1	1	0
4453	Equulites leuciscus	demersal	1.02	0.73	-0.66	-0.24	0.78	0.67	-1.21	-0.25	1.00	0	0	1	0	1	0	0	0	0	1	1	0	1	1	0	1	0	1	0	0	1	0	0	0	0	0	1	1	0
4454	Eubleekeria splendens	demersal	0.37	0.77	-0.77	0.04	0.74	0.82	-0.88	-0.63	0.86	0	0	0	0	1	0	0	0	0	1	0	1	0	0	0	1	0	0	0	0	1	0	0	0	0	0	1	1	1
4455	Secutor insidiator	demersal	0.37	0.70	-0.55	-0.07	0.66	0.81	-1.05	-1.04	0.88	0	0	1	0	1	0	0	0	0	0	0	0	1	1	0	1	0	0	0	0	1	0	0	0	0	0	1	1	0
4456	Siganus canaliculatus	reef-associated	1.24	0.72	-0.67	-0.16	0.67	0.80	-1.19	-0.07	0.97	0	0	1	0	1	0	0	0	0	0	0	0	1	1	1	1	1	1	0	1	0	0	0	0	0	0	1	1	1
4457	Siganus spinus	reef-associated	-0.92	0.74	-0.77	-0.54	0.20	1.08	-2.42	-0.14	1.03	0	0	0	0	0	0	0	0	0	0	0	0	0	0	0	1	0	0	0	0	0	0	0	0	0	0	0	0	1
4460	Epinephelus fuscoguttatus	reef-associated	-0.27	0.75	-0.76	-0.30	-0.02	0.82	1.18	1.31	0.97	0	0	0	0	0	0	0	0	0	0	0	0	0	1	0	1	0	1	0	0	1	0	0	0	0	0	1	0	0
4462	Gazza minuta	demersal	0.81	0.70	-0.56	-0.14	0.82	0.75	0.94	-0.42	0.90	0	0	1	0	1	0	0	0	1	0	0	0	1	1	0	1	0	1	0	0	1	0	0	0	0	0	1	1	0
4464	Gnathanodon speciosus	reef-associated	-0.27	0.72	-0.67	-0.16	0.65	0.93	0.66	1.31	0.89	0	0	0	0	0	0	0	0	0	1	0	0	0	0	0	1	0	1	0	0	1	0	0	0	0	0	1	0	0
4465	Diagramma pictum	reef-associated	1.24	0.68	-0.48	-0.03	0.60	0.78	-0.11	1.13	0.86	0	0	0	0	1	0	1	1	1	1	0	0	0	1	0	1	0	1	0	1	1	0	0	0	0	0	1	1	0
4466	Pseudobalistes fuscus	reef-associated	0.81	0.72	-0.67	-0.39	0.21	0.50	-0.55	0.54	1.02	1	1	0	0	0	0	1	0	0	1	0	0	0	1	0	1	0	1	0	1	0	0	0	0	0	0	1	1	0
4467	Saurida micropectoralis	demersal	0.59	0.79	-0.80	0.15	-0.82	0.65	1.64	0.17	0.76	0	0	1	0	1	0	0	0	1	0	0	0	0	1	0	1	0	1	0	0	1	0	0	0	0	0	1	1	0
4468	Symbolophorus evermanni	bathypelagic	-1.13	0.57	-0.61	-1.18	1.02	2.34	-0.09	-1.39	-0.71	0	0	0	0	0	0	0	0	0	0	0	0	0	0	0	0	0	0	0	0	0	0	0	0	0	0	0	1	0
4485	Dactyloptena orientalis	reef-associated	-0.27	0.63	-0.44	-0.40	0.58	0.72	0.39	0.22	0.91	0	0	0	0	0	0	0	0	0	1	0	0	0	0	0	1	0	1	0	0	1	0	0	0	0	0	1	0	0
4488	Myctophum asperum	bathypelagic	0.59	0.09	-0.29	-1.10	0.71	2.79	0.39	-1.32	-0.94	0	1	1	0	0	0	0	0	1	0	0	1	1	1	1	1	0	0	0	0	0	0	0	0	0	0	0	1	0
4489	Myctophum aurolaternatum	bathypelagic	-0.92	0.48	-0.66	-1.18	0.75	2.47	0.06	-1.07	-0.87	0	0	0	0	0	0	0	0	0	1	0	0	0	0	0	0	0	0	0	0	0	0	0	0	0	0	0	1	0
4490	Myctophum nitidulum	bathypelagic	-1.13	0.09	-0.32	-1.27	1.13	2.40	-0.09	-1.35	-0.92	0	0	0	0	0	0	0	0	0	0	0	0	0	0	0	0	0	0	0	0	0	0	0	0	0	0	0	1	0
4491	Myctophum spinosum	bathypelagic	0.16	0.64	-0.72	-1.09	0.38	1.96	0.06	-1.27	-0.48	0	0	0	0	0	0	0	0	0	1	0	0	0	1	0	1	0	1	0	0	1	0	0	0	0	0	1	1	0
4492	Polydactylus multiradiatus	demersal	0.37	0.71	-0.46	-0.09	0.17	0.08	-0.61	-0.42	0.91	0	1	1	0	1	0	0	0	0	0	0	0	1	1	0	1	0	0	0	0	0	0	0	0	0	0	0	1	1
4506	Lipogenys gillii	bathydemersal	-1.13	-1.31	3.61	0.70	-1.59	-1.86	0.08	0.44	-0.69	0	0	0	0	0	0	0	0	0	0	0	0	0	0	0	0	0	0	0	0	0	0	0	0	0	0	0	1	0
4508	Neotrygon kuhlii	reef-associated	0.81	0.68	-0.52	-0.22	0.60	0.65	0.47	0.78	0.93	0	1	0	0	1	0	1	0	0	1	0	0	0	1	0	1	0	1	0	0	1	0	0	0	0	0	1	1	0
4522	Hygophum proximum	bathypelagic	-0.06	0.45	-0.50	-1.20	0.81	2.44	-0.43	-1.85	-0.78	0	0	0	0	0	0	0	0	0	0	0	0	1	0	0	1	0	1	0	0	1	0	0	0	0	0	1	1	0
4526	Eurypharynx pelecanoides	bathypelagic	-0.49	-0.12	-0.14	-1.06	0.72	2.76	1.13	1.13	-1.02	0	0	0	0	0	0	0	0	1	0	0	0	0	0	0	0	0	1	0	0	0	0	0	0	0	0	1	1	0
4534	Saurida gracilis	reef-associated	-0.27	0.68	-0.62	-0.41	1.02	0.83	1.57	0.00	0.93	0	0	0	0	0	0	0	0	0	0	0	0	0	1	0	1	0	1	0	0	1	0	0	0	0	0	1	0	0
4536	Dentex gibbosus	benthopelagic	-0.06	0.17	0.12	2.29	0.37	-0.77	1.18	1.19	-0.26	0	0	0	0	0	0	0	0	1	1	0	0	0	0	0	1	0	1	0	0	1	0	0	0	0	0	1	0	0
4539	Dentex canariensis	demersal	-0.92	0.54	-0.02	2.13	0.33	-0.77	0.25	1.13	-0.16	0	0	0	0	0	0	0	0	0	0	0	0	0	1	0	1	0	0	0	0	0	0	0	0	0	0	0	0	0
4540	Pagrus caeruleostictus	benthopelagic	1.67	-0.13	0.89	0.45	0.52	-0.16	0.35	1.03	-0.43	0	0	1	0	1	0	1	0	0	1	0	0	1	1	0	1	1	1	1	1	1	0	0	0	0	0	1	1	0
4541	Argyrops filamentosus	reef-associated	-1.13	0.60	-0.06	0.59	-1.30	-0.14	0.08	0.78	0.56	0	0	0	0	0	0	0	0	0	0	0	0	0	0	0	0	0	0	0	0	0	0	0	0	0	0	0	1	0
4544	Sillago sihama	reef-associated	1.67	0.71	-0.60	0.24	0.63	0.64	-0.47	-0.04	0.90	0	0	1	0	1	0	1	1	0	1	0	0	1	1	0	1	0	1	0	1	1	0	0	0	0	0	1	1	1
4545	Siganus rivulatus	reef-associated	-1.13	0.61	0.15	0.67	-0.44	-0.21	-2.49	-0.17	0.41	0	0	0	0	0	0	0	0	0	0	0	0	0	0	0	0	0	0	0	0	0	0	0	0	0	0	0	0	1
4547	Umbrina ronchus	demersal	-0.49	0.21	0.07	1.20	-0.41	0.05	-0.13	1.13	0.20	0	0	0	0	1	0	0	0	0	0	0	0	0	1	0	1	0	0	0	0	0	0	0	0	0	0	0	1	0
4549	Omosudis lowii	bathypelagic	-0.49	0.28	-0.27	-1.13	0.46	2.56	1.44	-0.33	-0.86	0	0	0	0	0	0	0	0	1	0	0	0	0	0	0	0	0	1	0	0	1	0	0	0	0	0	1	0	0
4551	Amphiprion chrysopterus	reef-associated	0.59	0.83	-1.12	-1.04	-0.10	-0.02	-1.36	-0.63	1.07	0	0	1	0	1	0	0	0	0	0	0	0	1	1	0	1	0	0	0	0	1	0	0	0	0	0	1	1	1
4552	Raja brachyura	demersal	0.81	-0.91	1.08	0.25	-0.66	0.02	0.53	1.31	-0.71	0	0	1	0	1	0	0	0	0	0	0	0	0	1	1	1	0	1	0	0	1	0	0	1	0	0	1	1	0
4553	Notolychnus valdiviae	bathypelagic	-0.49	0.12	-0.14	-1.11	1.39	2.63	-0.66	-1.62	-0.90	0	0	0	0	0	0	0	0	0	0	0	1	1	1	0	1	0	0	0	0	0	0	0	0	0	0	0	0	0
4554	Nemipterus peronii	demersal	0.81	0.74	-0.68	-0.07	1.02	0.69	0.25	-0.10	0.93	0	0	0	0	1	0	0	0	1	1	0	0	0	1	0	1	0	1	0	1	1	0	0	0	0	0	1	1	0
4556	Trachyrincus scabrus	bathydemersal	0.37	-0.36	0.56	0.35	-0.20	-0.12	0.10	0.62	-0.49	0	0	1	0	1	0	0	0	1	0	0	0	0	1	0	1	0	1	0	0	0	0	0	0	0	0	1	1	0
4561	Siganus vermiculatus	reef-associated	-1.13	0.79	-0.89	-0.35	-0.60	0.62	-2.49	0.34	1.03	0	0	0	0	0	0	0	0	0	0	0	0	0	0	0	0	0	0	0	0	0	0	0	0	0	0	0	0	1
4562	Triacanthus biaculeatus	demersal	-0.70	0.75	-0.68	0.39	0.03	0.72	-1.19	-0.07	0.85	0	0	0	0	0	0	0	0	0	0	0	0	0	0	0	1	0	0	0	0	0	0	0	0	0	0	0	1	1
4568	Nemipterus nemurus	demersal	-0.06	0.82	-0.93	0.07	-1.50	0.16	1.01	-0.42	0.71	0	0	0	0	0	0	0	0	0	0	0	0	0	1	0	1	0	1	0	0	1	0	0	0	0	0	1	1	0
4569	Miichthys miiuy	demersal	-0.49	-0.26	2.53	0.56	-0.98	-1.08	0.08	0.78	0.00	0	0	0	0	0	0	0	0	0	0	0	0	0	1	0	0	0	1	0	0	0	0	0	0	0	0	1	1	0
4570	Otolithoides biauritus	demersal	-0.49	0.79	-0.76	1.78	-1.50	-0.12	1.02	1.60	0.21	0	0	0	0	0	0	0	0	0	0	0	0	0	0	0	0	0	1	0	0	1	0	0	0	0	0	1	1	0
4571	Protonibea diacanthus	demersal	-0.27	0.77	-0.72	0.75	-0.50	0.60	0.82	1.54	0.71	0	0	0	0	0	0	0	0	0	0	0	0	0	1	0	1	0	1	0	0	1	0	0	0	0	0	1	0	0
4578	Symphodus mediterraneus	demersal	1.45	-0.49	1.70	-0.70	0.05	-0.24	-0.52	-0.58	-0.72	0	0	1	1	1	1	1	1	0	1	0	0	0	1	0	1	0	1	0	1	0	0	0	0	0	0	0	1	1
4580	Symphodus rostratus	reef-associated	0.16	-0.50	1.91	-0.74	-0.17	-0.29	0.01	-0.90	-0.89	0	0	0	0	0	0	0	1	0	1	0	0	0	1	0	1	0	1	0	1	0	0	0	0	0	0	1	0	0
4581	Xyrichtys novacula	reef-associated	1.24	0.34	0.00	0.21	0.73	0.33	-0.13	0.17	-0.01	0	0	1	0	1	0	1	1	0	1	0	0	0	1	0	1	0	1	0	1	1	0	0	0	0	0	1	1	0
4582	Labrus merula	reef-associated	2.32	-0.51	1.95	-0.77	0.49	-0.40	-0.01	0.34	-0.88	0	1	1	0	1	0	1	1	0	1	0	0	1	1	1	1	1	1	0	1	1	0	0	0	0	0	1	1	1
4584	Parapristipoma trilineatum	benthopelagic	-1.13	0.13	1.46	0.10	0.19	-0.74	-0.09	0.22	0.63	0	0	0	0	0	0	0	0	0	0	0	0	0	0	0	0	0	0	0	0	0	0	0	0	0	0	0	1	0
4585	Okamejei hollandi	demersal	-0.49	0.71	-0.53	0.29	-1.18	0.12	0.96	0.27	0.90	0	0	0	0	0	0	0	0	0	0	0	0	0	0	0	0	0	1	0	0	1	0	0	0	0	0	1	1	0
4586	Sebastes inermis	demersal	0.81	-0.52	3.07	-0.31	0.37	-0.86	0.97	0.09	-0.18	0	0	0	0	1	0	0	0	1	1	0	0	1	1	0	1	0	1	0	0	1	0	0	0	0	0	1	1	0
4588	Siganus guttatus	reef-associated	-0.92	0.79	-0.83	-0.15	0.16	0.54	-1.33	0.27	1.01	0	0	0	0	0	0	0	0	0	0	0	0	0	0	0	0	0	0	0	0	0	0	0	0	0	0	0	1	1
4593	Branchiostegus japonicus	demersal	-1.13	0.02	1.78	-0.24	-0.56	-0.38	-0.09	0.36	0.42	0	0	0	0	0	0	0	0	0	0	0	0	0	0	0	0	0	0	0	0	0	0	0	0	0	0	0	1	0
4596	Nuchequula nuchalis	pelagic-neritic	-0.49	-0.18	2.23	0.11	0.40	-0.66	-0.83	-0.25	0.40	0	0	0	0	0	0	0	0	0	0	0	1	1	0	0	1	0	0	0	0	0	0	0	0	0	0	0	1	0
4599	Doederleinia berycoides	demersal	-0.06	0.75	-0.79	-0.58	-0.14	0.15	0.73	0.22	1.01	0	0	0	0	0	0	0	0	1	1	0	0	0	0	0	1	0	1	0	0	1	0	0	0	0	0	1	0	0
4606	Eurypegasus draconis	reef-associated	-0.27	0.69	-0.61	-0.45	-0.03	0.79	-0.52	-1.16	0.92	0	0	0	0	1	0	0	0	0	1	0	0	0	1	0	1	0	0	0	0	0	0	0	0	0	0	0	1	0
4609	Pegasus volitans	demersal	-1.13	0.68	-0.58	-0.11	0.29	0.83	0.08	-0.47	0.93	0	0	0	0	0	0	0	0	0	0	0	0	0	0	0	0	0	0	0	0	0	0	0	0	0	0	0	1	0
4611	Siganus corallinus	reef-associated	-0.92	0.76	-0.79	-0.42	1.15	0.71	-1.70	0.09	1.01	0	0	0	0	0	0	0	0	0	0	0	0	0	0	0	0	0	0	0	0	0	0	0	0	0	0	0	1	1
4614	Siganus argenteus	reef-associated	-0.92	0.69	-0.70	-0.65	0.56	0.70	-1.41	0.22	0.98	0	0	0	0	0	0	0	0	0	0	0	0	0	0	0	0	0	0	0	0	0	0	0	0	0	0	0	1	1
4615	Siganus sutor	reef-associated	-1.13	0.56	-0.50	0.16	-0.41	-0.32	-2.49	0.34	0.75	0	0	0	0	0	0	0	0	0	0	0	0	0	0	0	0	0	0	0	0	0	0	0	0	0	0	0	0	1
4617	Siganus puellus	reef-associated	-1.13	0.73	-0.74	-0.71	0.71	0.51	-0.78	0.17	1.08	0	0	0	0	0	0	0	0	0	0	0	0	0	0	0	0	0	0	0	0	0	0	0	0	0	0	0	1	0
4618	Siganus javus	reef-associated	-0.70	0.79	-0.85	0.12	0.00	0.63	-1.82	0.50	0.94	0	1	0	0	0	0	0	0	0	0	0	0	0	0	0	1	0	0	0	0	0	0	0	0	0	0	0	0	1
4619	Siganus puelloides	reef-associated	-0.92	0.84	-0.98	0.31	-2.17	-0.31	-1.33	-0.04	0.80	0	0	0	0	0	0	0	0	0	0	0	0	0	0	0	0	0	0	0	0	0	0	0	0	0	0	0	1	1
4620	Siganus punctatissimus	reef-associated	-1.13	0.73	-0.76	-0.72	0.08	0.41	-2.49	0.09	1.11	0	0	0	0	0	0	0	0	0	0	0	0	0	0	0	0	0	0	0	0	0	0	0	0	0	0	0	0	1
4621	Siganus punctatus	reef-associated	0.16	0.74	-0.77	-0.58	0.89	0.57	-2.49	0.22	1.08	0	0	1	0	1	0	0	0	0	0	0	0	0	0	0	0	0	1	0	0	1	0	0	0	0	0	1	1	1
4622	Siganus stellatus	reef-associated	-0.92	0.75	-0.70	-0.01	-0.69	0.72	-1.29	0.22	0.97	0	0	0	0	0	0	0	0	0	0	0	0	0	0	0	0	0	0	0	0	0	0	0	0	0	0	0	1	1
4623	Siganus doliatus	reef-associated	-1.13	0.75	-0.83	-0.63	1.01	0.33	-2.49	-0.25	1.11	0	0	0	0	0	0	0	0	0	0	0	0	0	0	0	0	0	0	0	0	0	0	0	0	0	0	0	0	1
4624	Siganus virgatus	reef-associated	-0.92	0.79	-0.78	-0.01	0.33	0.36	-1.24	-0.07	0.99	0	0	0	0	0	0	0	0	0	0	0	0	0	0	0	0	0	0	0	0	0	0	0	0	0	0	0	1	1
4625	Siganus lineatus	reef-associated	-1.13	0.76	-0.79	-0.51	0.20	0.47	-2.49	0.29	1.08	0	0	0	0	0	0	0	0	0	0	0	0	0	0	0	0	0	0	0	0	0	0	0	0	0	0	0	0	1
4626	Siganus randalli	reef-associated	-1.13	0.89	-1.38	-1.05	-1.70	-0.58	-2.49	-0.07	1.10	0	0	0	0	0	0	0	0	0	0	0	0	0	0	0	0	0	0	0	0	0	0	0	0	0	0	0	0	1
4629	Siganus vulpinus	reef-associated	-0.92	0.74	-0.76	-0.63	0.99	0.46	-1.33	-0.25	1.09	0	0	0	0	0	0	0	0	0	0	0	0	0	0	0	0	0	0	0	0	0	0	0	0	0	0	0	1	1
4641	Dentex congoensis	demersal	-0.27	0.60	-0.27	1.81	0.34	-1.02	0.44	0.44	-0.11	0	0	0	0	0	0	0	0	0	1	0	0	0	0	0	0	0	1	0	0	1	0	0	0	0	0	1	1	0
4642	Galeorhinus galeus	benthopelagic	2.75	-1.03	0.30	0.23	2.82	0.62	1.45	1.79	-0.64	1	1	1	0	1	0	1	1	1	1	0	0	1	1	1	1	0	1	0	1	1	1	0	1	0	0	1	1	0
4647	Johnius carutta	demersal	-0.49	0.74	-0.34	1.49	-1.50	0.23	0.94	-0.07	0.40	0	0	0	0	0	0	0	0	0	0	0	0	0	0	0	0	0	1	0	0	1	0	0	0	0	0	1	1	0
4651	Priacanthus tayenus	reef-associated	1.24	0.77	-0.75	-0.10	1.01	0.59	0.82	0.09	0.92	0	0	1	0	1	0	0	1	1	1	0	1	0	1	0	1	0	1	0	0	1	0	0	0	0	0	1	1	0
4654	Amphiprion melanopus	reef-associated	1.02	0.74	-0.89	-0.81	0.44	0.23	-1.33	-0.98	1.08	0	0	1	0	1	0	0	1	0	1	0	0	1	1	0	1	0	0	0	0	1	0	0	0	0	0	1	1	1
4659	Diodon holocanthus	reef-associated	0.59	0.58	-0.32	-0.12	1.13	0.99	-0.25	0.44	0.69	0	0	0	0	1	0	1	1	0	1	0	0	0	1	0	1	0	1	0	1	0	0	0	0	0	0	0	1	0
4699	Sargocentron diadema	reef-associated	2.10	0.68	-0.68	-0.69	0.78	0.62	0.27	-0.63	1.00	0	0	1	0	1	1	0	1	0	1	0	1	0	1	1	1	1	1	0	1	1	0	0	0	0	0	1	1	1
4705	Platycephalus richardsoni	demersal	-0.27	-0.77	-0.04	-0.34	2.98	-0.52	0.72	0.70	-0.57	0	0	0	0	0	0	0	0	0	0	0	0	0	1	0	1	0	1	0	0	1	0	0	0	0	0	1	0	0
4706	Plotosus lineatus	reef-associated	1.02	0.70	-0.65	-0.13	0.95	0.86	-0.62	0.00	0.95	0	0	0	0	1	0	1	1	0	1	0	0	0	1	0	1	0	1	0	0	1	0	0	0	0	0	1	1	1
4709	Sillago ciliata	demersal	0.37	0.33	-0.12	-0.75	0.37	-0.74	-0.16	0.46	0.93	0	0	1	0	1	0	1	0	0	1	0	0	1	1	0	1	0	0	0	0	0	0	0	0	0	0	0	1	0
4722	Callorhinchus milii	demersal	-0.92	-0.95	0.02	-0.29	1.31	-0.52	0.25	1.35	-0.73	0	1	0	0	0	0	0	0	0	1	0	0	0	0	0	0	0	0	0	0	0	0	0	0	0	0	0	0	0
4723	Scopelopsis multipunctatus	bathypelagic	0.81	-0.30	0.05	-1.23	0.10	1.82	-0.78	-1.37	-1.07	0	0	1	0	0	0	0	1	0	1	0	1	1	1	0	1	0	0	0	0	1	0	0	0	0	0	1	1	0
4761	Lagocephalus sceleratus	reef-associated	1.02	0.64	-0.43	-0.29	0.99	0.75	0.47	1.23	0.91	0	0	0	0	0	0	1	0	0	1	0	0	0	1	1	1	0	1	0	1	1	0	0	0	0	0	1	1	1
4808	Nuchequula blochii	demersal	0.81	0.81	-0.87	1.22	-0.93	0.25	-0.97	-1.16	0.64	0	0	0	0	1	0	0	0	0	1	0	0	1	1	1	1	0	0	0	0	1	0	0	0	0	0	1	1	1
4809	Nuchequula gerreoides	demersal	0.37	0.71	-0.64	0.02	0.19	0.75	-1.22	-0.94	0.97	0	0	1	0	1	0	0	0	0	0	0	0	1	1	0	1	0	0	0	0	0	0	0	0	0	0	1	1	1
4810	Leiognathus brevirostris	demersal	-0.49	0.73	-0.60	0.45	-1.27	0.75	-0.85	-0.86	0.85	0	0	0	0	1	0	0	0	0	0	0	0	0	1	0	1	0	0	0	0	0	0	0	0	0	0	0	1	0
4814	Aristostomias lunifer	bathypelagic	-0.70	0.28	-0.19	-1.19	-0.89	2.18	1.28	-0.63	-0.78	0	0	0	0	0	0	0	0	0	0	0	0	0	0	0	0	0	1	0	0	1	0	0	0	0	0	1	0	0
4819	Chelon subviridis	demersal	-0.27	0.73	-0.69	0.08	0.19	0.85	-1.22	0.22	0.88	0	0	0	0	1	0	1	0	0	0	0	0	0	0	0	0	0	0	0	0	0	0	0	0	0	0	1	1	1
4821	Upeneus vittatus	reef-associated	0.81	0.71	-0.67	-0.20	0.12	0.87	0.72	-0.14	0.92	0	0	0	0	1	0	1	0	0	1	0	0	0	1	0	1	0	1	0	1	1	0	0	0	0	0	1	1	0
4824	Otolithes ruber	benthopelagic	-0.92	0.74	-0.66	0.61	0.54	0.67	0.25	1.03	0.84	0	0	0	0	0	0	0	0	0	0	0	0	0	1	0	1	0	0	0	0	0	0	0	0	0	0	0	0	0
4826	Plectropomus leopardus	reef-associated	0.16	0.73	-0.70	-0.53	1.35	0.63	1.64	1.31	1.02	0	0	0	0	0	0	0	0	1	1	0	0	0	1	0	1	0	1	0	0	1	0	0	0	0	0	1	0	0
4827	Sphyraena jello	reef-associated	-0.06	0.73	-0.70	-0.10	0.41	0.94	1.44	1.54	0.85	0	0	0	0	0	0	0	0	1	0	0	0	0	1	0	1	0	1	0	0	1	0	0	0	0	0	1	0	0
4829	Terapon theraps	reef-associated	0.59	0.74	-0.73	0.07	1.10	0.70	0.06	-0.07	0.95	0	1	0	0	1	0	0	0	0	1	0	0	0	0	1	1	0	1	0	0	1	0	0	0	0	0	1	1	0
4834	Aphanius fasciatus	demersal	-0.92	-0.53	2.04	-0.75	0.36	-0.53	-1.36	-1.67	-0.88	0	0	0	0	0	0	0	0	0	0	0	0	0	0	0	0	0	0	0	0	0	0	0	0	0	0	0	1	1
4836	Ostorhinchus nigrofasciatus	reef-associated	0.16	0.73	-0.80	-0.69	0.75	0.63	0.15	-1.16	1.01	0	0	1	0	1	0	0	0	0	0	0	0	0	1	0	1	0	0	0	0	1	0	0	0	0	0	1	1	0
4840	Paracheilinus octotaenia	reef-associated	-1.13	0.61	0.82	-0.12	-1.30	-1.60	-0.09	-1.27	-1.31	0	0	0	0	0	0	0	0	0	0	0	0	0	0	0	0	0	0	0	0	0	0	0	0	0	0	0	1	0
4841	Paracheilinus lineopunctatus	reef-associated	-1.13	0.83	-0.98	-0.37	-1.53	-1.11	-0.09	-1.52	1.20	0	0	0	0	0	0	0	0	0	0	0	0	0	0	0	0	0	0	0	0	0	0	0	0	0	0	0	1	0
4842	Paracheilinus mccoskeri	reef-associated	-1.13	0.77	-0.70	0.17	-1.29	0.79	-0.09	-1.39	0.88	0	0	0	0	0	0	0	0	0	0	0	0	0	0	0	0	0	0	0	0	0	0	0	0	0	0	0	1	0
4843	Paracheilinus carpenteri	reef-associated	-1.13	0.78	-0.76	-0.36	-0.78	-0.36	-0.09	-1.39	1.02	0	0	0	0	0	0	0	0	0	0	0	0	0	0	0	0	0	0	0	0	0	0	0	0	0	0	0	1	0
4844	Paracheilinus filamentosus	reef-associated	-1.13	0.80	-0.91	-0.33	-1.05	0.41	-0.09	-0.76	1.10	0	0	0	0	0	0	0	0	0	0	0	0	0	0	0	0	0	0	0	0	0	0	0	0	0	0	0	1	0
4845	Paracheilinus angulatus	reef-associated	-1.13	0.84	-1.10	-0.11	-2.12	-0.23	-0.09	-1.45	1.10	0	0	0	0	0	0	0	0	0	0	0	0	0	0	0	0	0	0	0	0	0	0	0	0	0	0	0	1	0
4856	Halichoeres melasmapomus	reef-associated	-1.13	0.75	-0.89	-0.89	-1.04	0.37	0.08	-0.29	1.05	0	0	0	0	0	0	0	0	0	0	0	0	0	0	0	0	0	0	0	0	0	0	0	0	0	0	0	1	0
4859	Halichoeres chloropterus	reef-associated	-0.49	0.81	-0.92	-0.27	-0.02	0.54	-0.14	-0.52	1.03	0	0	0	0	0	0	0	0	0	1	0	0	0	0	0	1	0	1	0	1	0	0	0	0	0	0	0	0	0
4863	Labropsis alleni	reef-associated	-1.13	0.83	-1.06	-0.42	-1.45	0.08	-0.19	-1.16	1.14	0	1	0	0	0	0	0	0	0	0	0	0	0	0	0	0	0	0	0	0	0	0	0	0	0	0	0	0	0
4865	Labropsis xanthonota	reef-associated	-1.13	0.73	-0.83	-0.99	-0.65	0.36	-0.93	-0.90	0.99	0	1	0	0	0	0	0	0	0	0	0	0	0	0	0	0	0	0	0	0	0	0	0	0	0	0	0	0	0
4866	Labropsis manabei	reef-associated	-1.13	0.72	-0.64	-0.47	-0.80	0.41	-0.19	-1.16	1.11	0	1	0	0	0	0	0	0	0	0	0	0	0	0	0	0	0	0	0	0	0	0	0	0	0	0	0	0	0
4868	Labropsis australis	reef-associated	-0.49	0.60	-0.62	-1.14	-0.32	-0.36	0.70	-1.11	0.98	0	1	0	0	0	0	0	0	0	0	0	0	0	0	0	1	0	1	0	0	0	0	0	0	0	0	1	0	0
4870	Wetmorella nigropinnata	reef-associated	-1.13	0.73	-0.79	-0.68	0.26	0.56	0.08	-1.39	1.04	0	0	0	0	0	0	0	0	0	0	0	0	0	0	0	0	0	0	0	0	0	0	0	0	0	0	0	1	0
4873	Platycephalus bassensis	demersal	-0.49	-0.78	-0.09	-0.35	0.27	-0.56	1.47	0.36	-0.68	0	0	0	0	0	0	0	0	0	0	0	0	0	0	0	1	0	1	0	0	1	0	0	0	0	0	1	0	0
4886	Plectropomus maculatus	reef-associated	-0.27	0.75	-0.65	-0.23	0.79	0.16	1.13	1.35	1.00	0	0	0	0	0	0	0	0	1	0	0	0	0	0	0	1	0	1	0	0	1	0	0	0	0	0	1	0	0
4887	Spicara maena	pelagic-neritic	-0.27	-0.51	1.72	-0.68	0.78	-0.20	0.08	-0.25	-0.74	0	0	0	0	0	0	0	0	0	0	0	0	0	0	0	1	0	1	0	0	1	0	0	0	0	0	1	1	0
4888	Anampses caeruleopunctatus	reef-associated	-0.06	0.67	-0.65	-0.62	0.41	0.67	-0.14	0.27	0.99	0	0	0	0	1	0	0	0	0	1	0	0	1	1	0	1	0	0	0	0	0	0	0	0	0	0	0	1	0
4889	Anampses meleagrides	reef-associated	-1.13	0.71	-0.70	-0.56	-0.02	0.71	0.08	-0.38	0.95	0	0	0	0	0	0	0	0	0	0	0	0	0	0	0	0	0	0	0	0	0	0	0	0	0	0	0	1	0
4890	Anampses neoguinaicus	reef-associated	-1.13	0.68	-0.66	-0.79	0.52	0.23	0.08	-0.47	1.09	0	0	0	0	0	0	0	0	0	0	0	0	0	0	0	0	0	0	0	0	0	0	0	0	0	0	0	1	0
4893	Anampses twistii	reef-associated	-1.13	0.70	-0.75	-0.76	0.07	0.58	0.08	-0.58	0.98	0	0	0	0	0	0	0	0	0	0	0	0	0	0	0	0	0	0	0	0	0	0	0	0	0	0	0	1	0
4902	Gobius auratus	demersal	-0.27	-0.55	1.96	-0.83	-0.77	-0.71	-0.85	-1.16	-0.88	0	0	0	0	1	0	0	0	0	1	0	0	0	0	0	1	0	0	0	0	0	0	0	0	0	0	0	1	1
4905	Gymnothorax undulatus	reef-associated	1.02	0.71	-0.67	-0.39	0.53	0.89	1.49	1.54	0.90	0	0	1	0	1	0	0	1	1	1	0	0	0	1	0	1	0	1	0	0	1	0	0	0	0	0	1	1	0
4906	Sargocentron punctatissimum	reef-associated	0.81	0.70	-0.73	-0.77	0.53	0.61	0.08	-0.33	0.98	0	0	1	0	1	0	0	1	0	1	0	0	1	1	0	1	0	1	0	1	0	0	0	0	0	0	0	1	0
4908	Sargocentron tiere	reef-associated	0.37	0.70	-0.77	-1.02	0.07	0.41	1.25	0.03	0.97	0	0	1	0	1	0	0	0	0	0	0	0	0	1	0	1	0	1	0	0	1	0	0	0	0	0	1	1	0
4911	Neoniphon sammara	reef-associated	1.24	0.69	-0.71	-0.70	0.89	0.65	-0.14	0.00	1.01	0	1	1	0	1	0	0	1	0	1	0	0	0	1	0	1	0	1	0	0	1	0	0	0	0	0	1	1	1
4913	Pterois radiata	reef-associated	-0.92	0.72	-0.73	-0.52	0.18	0.73	0.20	-0.29	0.99	0	0	0	0	0	0	0	0	0	0	0	0	0	1	0	1	0	0	0	0	0	0	0	0	0	0	0	0	0
4916	Anampses cuvier	reef-associated	1.02	0.36	-0.82	-1.44	-0.59	-2.11	-0.31	-0.04	0.62	0	0	1	0	1	0	0	0	0	1	0	0	0	1	0	1	0	1	0	1	1	0	0	0	0	0	1	1	1
4917	Anampses lennardi	reef-associated	-1.13	0.56	0.16	0.17	-0.25	-1.89	0.08	-0.14	0.88	0	0	0	0	0	0	0	0	0	0	0	0	0	0	0	0	0	0	0	0	0	0	0	0	0	0	0	1	0
4918	Anampses elegans	reef-associated	-1.13	0.38	0.08	-0.86	0.17	0.21	0.08	-0.10	0.80	0	0	0	0	0	0	0	0	0	0	0	0	0	0	0	0	0	0	0	0	0	0	0	0	0	0	0	1	0
4919	Anampses chrysocephalus	reef-associated	-1.13	0.32	-0.50	-1.44	-1.45	-1.61	0.08	-0.63	0.50	0	0	0	0	0	0	0	0	0	0	0	0	0	0	0	0	0	0	0	0	0	0	0	0	0	0	0	1	0
4922	Anyperodon leucogrammicus	reef-associated	-0.27	0.75	-0.77	-0.37	0.11	0.84	0.84	0.70	0.95	0	0	0	0	0	0	0	0	0	0	0	0	0	0	0	1	0	1	0	0	1	0	0	0	0	0	1	1	0
4923	Epinephelus merra	reef-associated	0.81	0.71	-0.73	-0.60	1.03	0.65	1.59	0.00	1.04	0	1	0	0	0	0	1	1	1	1	0	0	0	1	0	1	0	1	0	0	1	0	0	0	0	0	1	0	0
4926	Sphaeramia orbicularis	reef-associated	-0.49	0.77	-0.86	-0.41	-0.11	0.58	0.32	-1.16	1.06	0	0	0	0	0	0	0	0	0	0	0	0	0	0	0	1	0	1	0	0	0	0	0	0	0	0	1	1	0
4928	Carlarius heudelotii	demersal	-0.49	0.62	-0.38	2.19	0.36	-0.96	0.54	0.95	-0.27	0	0	0	0	0	0	0	0	0	0	0	0	0	0	0	1	0	1	0	0	0	0	0	0	0	0	1	1	0
4929	Arius latiscutatus	demersal	-0.27	0.56	-0.04	2.84	0.05	-0.87	-0.19	0.97	-0.33	0	0	0	0	0	0	0	0	0	1	0	0	0	0	0	1	0	1	0	0	0	0	0	0	0	0	1	1	0
4931	Balistes punctatus	demersal	-0.27	0.55	-0.09	2.09	-0.64	-0.70	-0.16	0.62	-0.28	0	0	0	0	0	0	1	0	0	1	0	0	0	1	0	1	0	0	0	0	0	0	0	0	0	0	0	1	0
4933	Batrachoides liberiensis	demersal	-0.49	0.63	-0.45	2.10	0.43	-1.00	0.37	0.36	-0.28	0	0	0	0	0	0	0	0	0	0	0	0	0	1	0	1	0	1	0	0	0	0	0	0	0	0	1	0	0
4934	Bembrops heterurus	demersal	0.81	0.37	-0.08	1.49	0.44	-0.50	0.92	-0.14	-0.25	0	0	1	0	1	0	0	0	1	1	0	0	0	1	0	1	0	1	0	0	1	0	0	0	0	0	1	1	0
4938	Ephippus goreensis	demersal	-1.13	0.60	-0.24	2.26	0.32	-0.86	-0.01	-0.07	-0.27	0	0	0	0	0	0	0	0	0	0	0	0	0	0	0	0	0	0	0	0	0	0	0	0	0	0	0	1	0
4943	Citharus linguatula	demersal	-0.27	-0.15	0.83	0.49	0.70	-0.11	0.89	-0.07	-0.37	0	0	0	0	0	0	0	0	0	0	0	0	0	1	0	1	0	1	0	0	1	0	0	0	0	0	1	0	0
4950	Cynoglossus monodi	demersal	-1.13	0.64	-0.47	1.98	0.30	-1.01	0.25	0.22	-0.27	0	0	0	0	0	0	0	0	0	1	0	0	0	0	0	0	0	0	0	0	0	0	0	0	0	0	0	0	0
4952	Cynoponticus ferox	demersal	-0.06	0.60	-0.23	2.20	0.33	-0.85	0.25	1.82	-0.25	0	0	0	0	0	0	0	0	0	1	0	0	0	1	0	1	0	1	0	0	1	0	0	0	0	0	1	0	0
4956	Dibranchus atlanticus	bathydemersal	1.88	0.05	-0.04	0.07	0.87	0.37	-0.06	0.20	-0.14	0	1	1	0	1	0	1	1	0	1	0	1	1	1	0	1	1	1	0	1	1	0	0	0	0	0	0	1	0
4958	Diretmus argenteus	bathypelagic	-1.13	-0.04	0.00	-1.06	0.91	2.55	-0.09	-0.15	-0.91	0	0	0	0	0	0	0	0	0	0	0	0	0	0	0	0	0	0	0	0	0	0	0	0	0	0	0	1	0
4959	Elops lacerta	pelagic-neritic	0.16	0.59	-0.22	2.29	0.83	-0.88	1.35	1.13	-0.27	0	0	0	0	0	0	1	0	0	1	0	0	0	1	0	1	0	1	0	0	1	0	0	0	0	0	1	0	0
4960	Ephippion guttifer	demersal	-0.27	0.59	-0.21	2.29	0.49	-0.86	0.17	0.91	-0.26	0	0	0	0	0	0	0	0	0	1	0	0	0	0	0	1	0	1	0	1	0	0	0	0	0	0	1	0	0
4966	Pseudorhombus megalops	bathydemersal	-0.92	0.77	-0.81	-0.39	-1.57	-0.05	0.08	-0.38	1.06	0	0	0	0	0	0	0	0	0	0	0	0	0	0	0	1	0	0	0	0	0	0	0	0	0	0	0	1	0
4969	Scarus rivulatus	reef-associated	-0.92	0.73	-0.75	-0.59	1.21	0.65	-1.27	0.22	1.03	0	1	0	0	0	0	0	0	0	0	0	0	0	0	0	0	0	0	0	0	0	0	0	0	0	0	0	0	1
4974	Scarus spinus	reef-associated	-1.13	0.72	-0.74	-0.77	1.01	0.40	-2.49	-0.07	1.06	0	0	0	0	0	0	0	0	0	0	0	0	0	0	0	0	0	0	0	0	0	0	0	0	0	0	0	0	1
4975	Scarus schlegeli	reef-associated	-0.70	0.68	-0.64	-0.80	1.24	0.40	-1.21	0.22	1.03	0	0	0	0	0	0	0	0	0	0	0	0	0	0	0	1	0	0	0	0	0	0	0	0	0	0	0	1	1
4976	Chlorurus bleekeri	reef-associated	-1.13	0.77	-0.88	-0.71	0.30	0.31	-2.49	0.42	1.12	0	0	0	0	0	0	0	0	0	0	0	0	0	0	0	0	0	0	0	0	0	0	0	0	0	0	0	0	1
4978	Chlorurus japanensis	reef-associated	-1.13	0.74	-0.84	-0.75	-0.15	0.49	-2.49	-0.04	1.08	0	0	0	0	0	0	0	0	0	0	0	0	0	0	0	0	0	0	0	0	0	0	0	0	0	0	0	0	1
4979	Chlorurus gibbus	reef-associated	-1.13	0.69	-0.58	-0.47	-0.70	0.68	-2.49	0.78	0.98	0	0	0	0	0	0	0	0	0	0	0	0	0	0	0	0	0	0	0	0	0	0	0	0	0	0	0	0	1
4981	Scarus longipinnis	reef-associated	-1.13	0.40	-0.27	-1.07	-0.33	-0.49	-2.49	0.22	0.87	0	0	0	0	0	0	0	0	0	0	0	0	0	0	0	0	0	0	0	0	0	0	0	0	0	0	0	0	1
4982	Chromis atripes	reef-associated	-0.92	0.74	-0.81	-0.70	0.84	0.40	-1.39	-1.27	1.09	0	0	0	0	0	0	0	0	0	0	0	0	0	0	0	0	0	0	0	0	0	0	0	0	0	0	0	1	1
4983	Chromis elerae	reef-associated	-0.92	0.79	-0.90	-0.60	-0.66	0.44	-1.34	-1.52	1.08	0	0	0	0	0	0	0	0	0	0	0	0	0	0	0	0	0	0	0	0	0	0	0	0	0	0	0	1	1
4989	Malacocephalus laevis	bathydemersal	0.37	0.31	-0.18	0.11	1.27	0.53	0.58	0.62	0.20	0	0	0	0	0	0	0	0	1	0	0	1	0	1	0	1	0	1	0	0	1	0	0	0	0	0	1	1	0
4990	Malacocephalus occidentalis	bathydemersal	0.59	0.50	-0.38	-0.08	0.69	0.07	-0.50	0.34	0.06	0	0	0	0	0	0	0	0	1	1	0	0	1	1	1	1	0	1	0	0	1	0	0	0	0	0	1	0	0
4996	Mustelus mustelus	demersal	1.45	-0.65	0.89	1.11	1.03	0.21	0.53	1.82	-0.51	0	0	0	0	1	0	1	1	1	1	0	0	0	1	0	1	0	1	0	1	1	0	0	0	0	0	1	1	1
4997	Nezumia aequalis	benthopelagic	1.45	0.16	-0.09	-0.18	0.75	0.39	-0.42	0.11	-0.12	0	0	1	0	1	0	1	1	1	0	0	1	1	1	0	1	1	0	0	1	1	0	0	0	0	0	0	1	0
4998	Paragaleus pectoralis	demersal	-0.06	0.59	-0.20	2.37	0.32	-0.89	1.49	1.47	-0.26	0	0	0	0	0	0	0	0	1	1	0	0	0	1	0	1	0	1	0	0	0	0	0	0	0	0	1	0	0
5003	Pomadasys incisus	demersal	-0.49	0.33	-0.14	1.77	0.68	-0.62	0.59	0.44	-0.18	0	0	0	0	0	0	0	0	0	0	0	0	0	0	0	0	0	1	0	0	1	0	0	0	0	0	1	1	0
5004	Pomadasys rogerii	benthopelagic	-0.92	0.61	-0.32	2.12	0.31	-0.90	0.17	0.62	-0.25	0	0	0	0	0	0	0	0	0	1	0	0	0	0	0	1	0	0	0	0	0	0	0	0	0	0	0	0	0
5008	Promethichthys prometheus	benthopelagic	-0.06	0.50	-0.24	-0.36	0.39	0.81	1.25	1.13	0.50	0	0	0	0	0	0	0	0	1	1	0	0	0	0	0	1	0	1	0	0	1	0	0	0	0	0	1	0	0
5009	Pseudotolithus senegallus	demersal	1.02	0.61	-0.32	2.09	0.53	-0.86	0.75	1.96	-0.26	0	0	1	0	1	0	0	0	1	1	0	0	0	1	0	1	0	1	0	0	1	0	0	0	0	0	1	1	1
5012	Dipturus doutrei	bathydemersal	-0.49	0.55	-0.09	1.90	0.30	-1.01	0.65	1.13	-0.15	0	0	0	0	0	0	0	0	0	0	0	0	0	0	0	1	0	1	0	0	1	0	0	0	0	0	1	0	0
5015	Raja straeleni	demersal	0.59	0.14	-0.04	2.99	1.64	-0.66	0.87	0.78	-0.35	0	0	1	0	1	0	0	0	1	0	0	0	1	0	0	1	0	1	0	0	1	0	0	0	0	0	1	1	0
5016	Rhinobatos rhinobatos	demersal	-0.06	0.56	-0.09	2.01	0.38	-0.82	0.92	1.52	-0.18	0	0	0	0	0	0	0	0	0	1	0	0	0	1	0	1	0	1	0	0	1	0	0	0	0	0	1	0	0
5029	Setarches guentheri	benthopelagic	-0.92	0.53	-0.23	-0.21	0.75	0.74	-0.01	-0.25	0.49	0	0	0	0	0	0	0	0	0	0	0	0	0	1	0	1	0	0	0	0	0	0	0	0	0	0	0	0	0
5038	Trigla lyra	bathydemersal	0.16	-0.29	0.91	0.42	0.57	-0.04	0.10	0.62	-0.42	0	1	0	0	1	0	0	0	0	0	0	0	0	1	0	1	1	0	0	1	0	0	0	0	0	0	0	1	0
5040	Uranoscopus cadenati	demersal	-0.49	0.58	-0.11	2.34	0.30	-0.86	0.99	0.44	-0.23	0	0	0	0	0	0	0	0	0	0	0	0	0	0	0	1	0	1	0	0	1	0	0	0	0	0	1	0	0
5043	Zanobatus schoenleinii	demersal	-0.92	0.55	-0.11	1.88	0.33	-0.80	0.17	1.13	-0.14	0	0	0	0	0	0	0	0	0	1	0	0	0	0	0	0	0	0	0	0	0	0	0	0	0	0	0	1	0
5045	Bathygadus melanobranchus	bathydemersal	0.81	0.19	-0.28	0.66	0.04	-0.20	-0.26	0.44	-0.17	0	0	1	0	1	0	0	0	1	0	0	1	1	1	0	1	0	0	0	0	1	0	0	0	0	0	1	1	0
5048	Arripis trutta	pelagic-neritic	0.81	-0.82	0.03	-0.20	2.15	-0.57	0.42	1.02	-0.61	0	0	1	0	1	0	0	0	1	0	0	0	0	1	1	1	0	1	0	0	1	0	0	0	0	0	1	1	0
5049	Cubiceps pauciradiatus	bathypelagic	1.02	0.55	-0.63	-1.11	0.59	2.48	0.34	-0.47	-0.73	0	1	1	0	1	0	0	0	1	0	0	0	1	1	0	1	0	1	0	0	1	0	0	0	0	0	1	1	0
5051	Halosaurus ovenii	bathydemersal	0.16	0.34	-0.29	0.09	0.44	0.17	0.10	0.62	-0.13	0	0	1	0	1	0	0	0	0	0	0	0	0	0	0	1	0	1	0	0	1	0	0	0	0	0	1	1	0
5052	Gonostoma atlanticum	bathypelagic	-0.70	0.56	-0.65	-1.12	0.61	2.42	-0.73	-1.58	-0.75	0	0	0	0	0	0	0	0	0	0	0	0	1	1	0	1	0	0	0	0	0	0	0	0	0	0	0	0	0
5053	Harriotta raleighana	bathydemersal	-0.70	-1.31	0.11	-0.39	2.00	0.27	0.17	1.31	-0.95	0	0	0	0	0	0	0	0	0	1	0	0	0	0	0	1	0	0	0	0	1	0	0	0	0	0	0	0	0
5056	Schedophilus maculatus	pelagic-oceanic	0.16	-0.31	-0.14	-1.03	-0.97	2.00	-0.23	-0.07	-0.96	0	1	0	0	0	0	0	1	0	0	0	0	1	1	0	1	0	0	0	0	0	0	0	0	0	0	1	1	0
5057	Polymetme corythaeola	benthopelagic	-0.92	0.29	-0.04	-0.19	0.60	0.74	1.62	-0.21	0.36	0	0	0	0	0	0	0	0	0	0	0	0	0	0	0	0	0	1	0	0	0	0	0	0	0	0	1	0	0
5062	Torpedo fuscomaculata	reef-associated	-0.70	0.37	-0.33	0.45	0.22	-0.29	1.80	0.69	0.56	0	0	0	0	0	0	0	0	1	0	0	0	0	0	0	0	0	1	0	0	0	0	0	0	0	0	1	0	0
5064	Xenodermichthys copei	bathypelagic	1.02	-0.31	0.02	-0.85	0.49	2.48	-0.45	-0.04	-0.94	0	1	0	0	0	0	0	0	1	1	0	1	1	1	0	1	0	1	0	0	1	0	0	0	0	0	1	1	0
5066	Pagrus auriga	benthopelagic	-0.27	-0.03	0.57	0.85	0.36	-0.29	0.66	0.91	-0.34	0	0	0	0	0	0	0	0	1	1	0	0	0	0	0	1	0	0	1	1	0	0	0	0	0	0	0	0	0
5067	Pagrus africanus	benthopelagic	-0.49	0.62	-0.39	1.81	0.29	-0.97	1.09	0.85	-0.19	0	0	0	0	0	0	0	0	0	1	0	0	0	0	0	0	0	1	0	0	1	0	0	0	0	0	1	0	0
5071	Alepocephalus rostratus	bathydemersal	0.81	-0.77	0.19	-0.20	-0.43	-0.03	0.18	0.44	-0.66	0	1	0	0	0	0	0	1	1	1	0	0	0	1	0	1	0	1	0	0	1	0	0	0	0	0	1	1	0
5081	Trigloporus lastoviza	demersal	-0.49	-0.42	0.82	0.71	-1.65	0.08	-0.19	0.22	-0.35	0	0	0	0	0	0	0	0	0	0	0	0	0	1	1	1	0	0	0	0	0	0	0	0	0	0	0	1	0
5089	Photostomias guernei	bathypelagic	-0.92	0.14	-0.25	-1.01	0.69	1.91	0.06	-0.69	-0.85	0	0	0	0	0	0	0	0	0	0	0	0	0	1	0	1	0	0	0	0	0	0	0	0	0	0	0	0	0
5094	Lophius budegassa	bathydemersal	1.02	-1.12	0.76	-0.02	0.19	0.00	1.33	1.13	-0.79	0	0	0	1	1	0	0	0	1	1	0	0	0	1	1	1	0	1	0	0	1	0	0	0	0	0	1	1	0
5097	Argyropelecus olfersii	bathypelagic	1.02	-0.91	0.20	-0.93	0.15	1.97	-0.16	-1.27	-1.24	0	1	1	0	1	0	0	0	0	1	0	0	1	1	0	1	0	1	0	0	1	0	0	0	0	0	1	1	0
5098	Borostomias antarcticus	bathydemersal	1.02	-0.90	-0.03	-0.48	0.03	0.78	0.25	-0.07	-0.71	0	1	0	0	0	0	0	1	1	0	0	1	1	1	0	1	0	1	0	0	1	0	0	0	0	0	1	1	0
5101	Ectreposebastes imus	bathypelagic	-0.92	0.27	-0.26	-1.17	-0.38	2.46	-0.61	-0.58	-0.88	0	0	0	0	0	0	0	0	0	0	0	0	0	1	0	1	0	0	0	0	0	0	0	0	0	0	0	0	0
5103	Lophiodes kempi	demersal	-0.70	0.61	-0.34	1.82	0.32	-0.94	1.80	0.22	-0.18	0	0	0	0	0	0	0	0	0	0	0	0	0	0	0	0	0	1	0	0	1	0	0	0	0	0	1	0	0
5106	Cirrhilabrus cyanopleura	reef-associated	-1.13	0.80	-0.89	-0.39	0.18	0.28	-0.09	-0.76	1.09	0	0	0	0	0	0	0	0	0	0	0	0	0	0	0	0	0	0	0	0	0	0	0	0	0	0	0	1	0
5108	Diproctacanthus xanthurus	reef-associated	-1.13	0.81	-0.95	-0.40	-0.18	0.52	-0.19	-1.16	1.04	0	1	0	0	0	0	0	0	0	0	0	0	0	0	0	0	0	0	0	0	0	0	0	0	0	0	0	0	0
5109	Labrichthys unilineatus	reef-associated	-0.92	0.72	-0.77	-0.68	0.62	0.56	-0.19	-0.61	1.06	1	1	0	0	0	0	0	0	0	0	0	0	0	0	0	0	0	0	0	0	0	0	0	0	0	0	0	0	0
5110	Dascyllus aruanus	reef-associated	1.02	0.72	-0.77	-0.66	1.21	0.63	-0.18	-1.16	1.03	0	1	1	0	1	0	0	0	0	0	0	0	1	1	0	1	0	1	0	0	1	0	0	0	0	0	1	1	1
5111	Dascyllus melanurus	reef-associated	-0.27	0.75	-0.79	-0.69	-0.14	0.55	-0.83	-1.39	1.07	1	1	0	0	0	0	0	0	0	0	0	0	0	0	0	1	0	0	0	0	0	0	0	0	0	0	0	1	1
5112	Dascyllus trimaculatus	reef-associated	-0.70	0.71	-0.72	-0.49	1.15	0.80	-1.12	-0.83	1.00	0	0	0	0	0	0	0	0	0	0	0	0	1	0	0	1	0	0	0	0	0	0	0	0	0	0	0	0	1
5113	Dascyllus reticulatus	reef-associated	-0.70	0.72	-0.78	-0.81	1.26	0.44	-0.55	-1.27	1.07	0	0	0	0	0	0	0	0	0	0	0	0	0	0	0	1	0	0	0	0	0	0	0	0	0	0	1	0	1
5116	Cyclothone acclinidens	bathypelagic	-0.27	0.07	-0.15	-1.10	1.25	2.69	0.17	-2.18	-0.92	0	0	0	0	0	0	0	0	0	0	0	0	0	1	0	1	0	1	0	0	1	0	0	0	0	0	1	0	0
5121	Cheilopogon suttoni	reef-associated	-0.49	0.72	-0.73	-0.43	-1.40	0.76	0.84	-0.07	1.00	0	0	0	0	0	0	0	0	0	0	0	0	0	0	0	0	0	1	0	0	1	0	0	0	0	0	1	1	0
5122	Cypselurus poecilopterus	pelagic-neritic	-1.13	0.69	-0.64	-0.53	-0.46	0.67	-0.09	-0.17	1.01	0	0	0	0	0	0	0	0	0	0	0	0	0	0	0	0	0	0	0	0	0	0	0	0	0	0	0	1	0
5123	Exocoetus monocirrhus	pelagic-oceanic	-0.06	0.63	-0.69	-1.11	0.27	2.20	-0.64	-0.47	-0.55	0	0	0	0	0	0	0	1	0	0	0	0	1	0	1	1	0	0	0	0	0	0	0	0	0	0	1	1	0
5124	Prognichthys sealei	pelagic-oceanic	-0.70	0.61	-0.66	-1.10	-0.66	2.30	-0.64	-0.52	-0.58	0	0	0	0	0	0	0	0	0	1	0	0	1	0	0	1	0	0	0	0	0	0	0	0	0	0	0	0	0
5127	Coryphaenoides armatus	bathypelagic	1.45	-0.27	-0.04	-1.08	0.09	2.68	0.29	1.15	-1.15	0	0	1	0	1	0	0	0	1	0	0	0	1	1	0	1	0	1	0	1	1	0	0	0	1	0	1	1	1
5132	Torpedo marmorata	reef-associated	0.81	-0.25	0.82	0.57	0.75	0.11	0.59	1.13	-0.35	0	0	1	0	1	0	0	0	1	1	0	0	0	1	0	1	0	1	0	0	1	0	0	0	0	0	1	1	0
5135	Lycodichthys dearborni	bathydemersal	-0.70	-3.36	-2.30	-0.86	-1.10	-1.22	-0.45	-0.33	-3.14	0	0	0	0	1	0	0	0	0	1	0	0	0	0	0	0	0	0	0	0	0	0	0	0	0	0	0	1	0
5136	Chaetodon miliaris	reef-associated	0.37	0.34	-0.02	-1.36	0.27	-1.14	-0.09	-0.90	0.71	0	0	0	0	0	0	0	0	0	0	0	1	1	1	0	1	0	0	0	0	1	0	0	0	0	0	1	1	1
5146	Liza richardsonii	demersal	0.81	-0.59	-0.02	4.26	0.39	-1.35	-1.84	0.23	-0.80	0	0	0	0	1	0	1	1	1	0	0	0	1	1	1	1	0	0	0	0	0	0	0	0	0	0	0	1	1
5155	Stomias atriventer	bathypelagic	-0.49	0.00	0.53	-0.40	0.72	0.58	0.90	-0.25	-0.91	0	0	0	0	0	0	0	0	0	0	0	0	0	0	0	1	0	1	0	0	1	0	0	0	0	0	1	0	0
5159	Cypselurus opisthopus	pelagic-neritic	-0.49	0.84	-1.07	-0.24	-1.02	0.01	0.85	-0.58	1.15	0	0	0	0	0	0	0	0	0	0	0	0	0	0	0	0	0	1	0	0	1	0	0	0	0	0	1	1	0
5195	Pterois volitans	reef-associated	-0.27	0.67	-0.60	-0.56	1.29	0.63	-0.02	0.17	1.01	0	0	0	0	0	0	0	0	0	0	0	0	0	1	0	1	0	1	0	0	1	0	0	0	0	0	1	0	0
5196	Cyclichthys orbicularis	reef-associated	0.16	0.66	-0.47	0.02	0.40	0.68	0.30	-0.07	0.89	1	1	0	0	0	0	0	0	0	0	0	0	0	0	0	1	0	1	0	0	1	0	0	0	0	0	1	1	0
5228	Atherinomorus endrachtensis	reef-associated	-1.13	0.80	-0.90	-0.30	0.04	0.60	-0.09	-1.27	1.03	0	0	0	0	0	0	0	0	0	0	0	0	0	0	0	0	0	0	0	0	0	0	0	0	0	0	0	1	0
5281	Gramma loreto	reef-associated	-0.27	0.64	-0.71	-0.56	0.46	-0.12	-0.25	-1.39	0.24	0	0	0	0	0	0	0	0	0	0	0	0	1	1	0	1	0	0	0	0	0	0	0	0	0	0	1	1	0
5297	Odontostomias micropogon	bathypelagic	-0.70	0.40	0.15	0.69	-0.79	0.13	1.80	-0.08	-0.70	0	0	0	0	0	0	0	0	0	0	0	0	0	0	0	0	0	1	0	0	1	0	0	0	0	0	1	0	0
5348	Epinephelus fasciatus	reef-associated	0.59	0.68	-0.60	-0.45	1.17	0.80	0.68	0.22	0.91	0	0	0	0	0	0	0	0	1	1	0	0	0	1	0	1	1	1	0	1	1	0	0	0	0	0	1	0	0
5349	Epinephelus cyanopodus	reef-associated	0.37	0.67	-0.51	-0.46	-0.43	0.53	0.89	1.33	1.00	0	0	0	0	0	0	1	1	0	1	0	0	0	1	0	1	0	1	0	0	1	0	0	0	0	0	1	0	0
5350	Epinephelus maculatus	reef-associated	0.37	0.72	-0.66	-0.54	0.18	0.45	1.16	0.63	1.01	0	1	0	0	0	0	1	0	1	1	0	0	0	1	0	1	0	1	0	0	0	0	0	0	0	0	1	0	0
5354	Variola louti	reef-associated	-0.27	0.67	-0.61	-0.59	0.46	0.82	0.94	0.95	0.86	0	0	0	0	0	0	0	0	0	0	0	0	0	1	0	1	0	1	0	0	1	0	0	0	0	0	1	0	0
5355	Alosa fallax	pelagic-neritic	2.10	-1.35	1.83	1.23	2.23	-0.03	0.23	0.62	-1.10	0	0	1	0	1	0	0	1	1	1	0	1	1	1	1	1	0	1	0	0	1	0	0	1	0	0	1	1	1
5367	Epinephelus areolatus	reef-associated	0.59	0.72	-0.63	-0.08	0.78	0.73	0.77	0.38	0.90	0	0	0	0	1	0	1	0	0	1	0	0	0	1	0	1	0	1	0	0	1	0	0	0	0	0	1	1	0
5368	Rhabdosargus sarba	reef-associated	1.45	0.60	-0.30	0.16	0.95	0.64	-0.35	0.91	0.89	0	0	1	0	1	0	1	1	0	1	0	0	1	1	1	1	0	1	0	0	0	0	0	0	0	0	1	1	1
5371	Nannobrachium ritteri	bathypelagic	-0.27	-1.29	0.87	-0.45	1.08	0.15	-0.14	-0.98	-1.52	0	0	0	0	0	0	0	0	0	0	0	0	0	1	0	1	0	1	0	0	0	0	0	0	0	0	1	1	0
5374	Stegostoma fasciatum	reef-associated	-0.06	0.71	-0.54	0.02	-0.03	0.31	0.41	2.39	1.00	0	0	0	0	0	0	0	1	0	1	0	0	0	0	0	1	0	1	0	0	1	0	0	0	0	0	1	0	0
5383	Sparodon durbanensis	demersal	1.67	-0.24	-0.15	1.76	0.03	-1.57	-0.54	1.31	-0.16	0	0	1	0	1	1	1	1	0	1	0	0	1	1	0	1	0	1	0	1	0	0	0	0	0	0	1	1	1
5389	Echidna polyzona	reef-associated	-0.27	0.72	-0.73	-0.55	0.00	0.59	0.17	0.81	1.04	0	0	1	0	1	0	0	0	0	0	0	0	0	1	0	1	0	0	0	0	0	0	0	0	0	0	0	1	0
5393	Gymnothorax margaritophorus	reef-associated	-0.27	0.72	-0.78	-0.80	0.29	0.48	0.13	0.78	1.04	0	0	0	0	0	0	0	0	0	0	0	0	0	1	0	1	0	1	0	0	0	1	0	0	0	0	1	0	0
5394	Gymnothorax meleagris	reef-associated	-0.49	0.69	-0.67	-0.46	0.21	0.79	0.90	1.31	1.00	0	0	0	0	0	0	0	0	0	0	0	0	0	0	0	1	0	1	0	0	1	0	0	0	0	0	1	0	0
5396	Gymnothorax rueppelliae	reef-associated	-0.49	0.71	-0.73	-0.63	0.07	0.60	0.96	0.91	1.03	0	0	0	0	0	0	0	0	0	0	0	0	0	0	0	1	0	1	0	0	1	0	0	0	0	0	1	0	0
5400	Urogymnus asperrimus	reef-associated	-0.27	0.78	-0.83	-0.31	-1.08	0.66	0.05	1.52	0.97	0	0	0	0	1	0	0	0	0	0	0	0	0	0	0	1	0	1	0	0	0	0	0	0	0	0	1	1	0
5402	Antennatus coccineus	reef-associated	-0.70	0.68	-0.66	-0.57	0.29	0.73	1.28	-0.90	0.99	0	0	0	0	0	0	0	0	0	0	0	0	0	0	0	0	0	1	0	0	1	0	0	0	0	0	1	0	0
5406	Sargocentron cornutum	reef-associated	-0.92	0.80	-0.90	-0.37	-0.21	0.47	0.17	-0.17	1.08	0	0	0	0	0	0	0	0	0	0	0	0	0	1	0	1	0	0	0	0	0	0	0	0	0	0	0	0	0
5408	Myripristis murdjan	reef-associated	1.45	0.72	-0.73	-0.53	0.77	0.77	-0.61	0.62	0.99	0	0	1	0	1	0	1	1	1	1	0	0	1	1	0	1	0	1	0	0	1	0	0	0	0	0	1	1	0
5423	Sphoeroides greeleyi	reef-associated	-1.13	0.55	-0.22	0.06	-0.56	0.02	0.08	-0.58	0.20	0	0	0	0	0	0	0	0	0	0	0	0	0	0	0	0	0	0	0	0	0	0	0	0	0	0	0	1	0
5425	Arothron hispidus	reef-associated	1.67	0.68	-0.57	-0.29	0.88	0.89	-0.61	0.44	0.90	0	1	1	0	1	0	1	1	0	1	0	0	0	1	0	1	1	1	0	1	0	0	0	0	0	0	1	1	1
5441	Hydrolagus affinis	bathydemersal	-0.49	-1.45	1.71	-0.11	-0.72	-0.62	0.94	1.39	-1.04	0	0	0	0	0	0	0	0	0	0	0	0	0	0	0	0	0	1	0	0	1	0	0	0	0	0	1	1	0
5444	Fistularia commersonii	reef-associated	-0.06	0.62	-0.43	-0.34	1.01	0.84	1.42	1.60	0.88	0	0	0	0	0	0	0	0	0	0	0	0	1	1	0	1	0	1	0	0	1	0	0	0	0	0	1	0	0
5447	Centropyge vrolikii	reef-associated	-0.49	0.77	-0.86	-0.69	0.75	0.38	-1.19	-0.98	1.13	0	1	0	0	0	0	0	0	0	0	0	0	0	0	0	0	0	0	0	0	0	0	0	0	0	0	1	1	1
5448	Amphiprion clarkii	reef-associated	0.37	0.74	-0.76	-0.51	0.81	0.58	-1.39	-0.76	1.06	0	0	1	0	1	0	0	0	0	0	0	0	1	0	1	1	0	0	0	0	0	0	0	0	0	0	1	1	1
5454	Centropyge bicolor	reef-associated	-0.06	0.74	-0.80	-0.42	0.56	0.73	-0.83	-0.76	1.03	0	1	0	0	1	0	0	0	0	0	0	0	0	0	0	1	0	0	0	0	0	0	0	0	0	0	1	1	1
5456	Cynoglossus cynoglossus	demersal	-1.13	0.82	-0.91	0.84	-1.01	0.46	0.08	-0.47	0.72	0	0	0	0	0	0	0	0	0	0	0	0	0	0	0	0	0	0	0	0	0	0	0	0	0	0	0	1	0
5457	Centropyge flavissima	reef-associated	-0.49	0.66	-0.69	-1.19	0.74	0.03	-1.21	-0.83	0.95	0	1	0	0	0	0	0	0	0	0	0	0	0	0	0	0	0	0	0	0	0	0	0	0	0	0	1	1	1
5458	Centropyge bispinosa	reef-associated	-0.49	0.69	-0.68	-0.73	0.78	0.50	-1.21	-1.16	1.03	0	1	0	0	0	0	0	0	0	0	0	0	0	0	0	0	0	0	0	0	0	0	0	0	0	0	1	1	1
5465	Liza falcipinnis	demersal	1.24	0.57	-0.10	2.75	0.53	-0.90	-0.93	0.24	-0.34	0	1	0	0	1	0	0	0	0	1	0	1	1	0	1	1	0	1	0	0	1	0	0	0	0	0	1	1	1
5472	Chaetodon oxycephalus	reef-associated	-0.70	0.78	-0.88	-0.53	-1.01	0.42	0.05	-0.25	1.10	1	1	0	0	0	0	0	0	0	0	0	0	0	0	0	0	0	0	0	0	0	0	0	0	0	0	0	1	0
5474	Antennarius striatus	reef-associated	-0.49	0.53	-0.20	0.15	1.17	0.78	1.28	-0.25	0.61	0	0	0	0	0	0	0	0	0	0	0	0	0	0	0	0	0	1	0	0	1	0	0	0	1	0	1	0	0
5482	Cheilodipterus quinquelineatus	reef-associated	1.02	0.73	-0.78	-0.61	1.09	0.66	0.08	-0.90	1.04	0	0	1	0	1	0	0	1	0	1	0	0	1	1	0	1	0	1	0	0	1	0	0	0	0	0	1	1	0
5483	Chelmon rostratus	reef-associated	-1.13	0.74	-0.76	-0.30	0.91	0.76	0.08	-0.47	1.00	0	0	0	0	0	0	0	0	0	0	0	0	0	0	0	0	0	0	0	0	0	0	0	0	0	0	0	1	0
5484	Cirrhilabrus temminckii	reef-associated	-1.13	0.64	-0.45	-0.44	-0.13	0.46	-0.09	-1.17	1.05	0	0	0	0	0	0	0	0	0	0	0	0	0	0	0	0	0	0	0	0	0	0	0	0	0	0	0	1	0
5485	Coris variegata	reef-associated	-1.13	0.75	0.57	1.19	-0.84	-0.95	0.08	-0.47	-0.28	0	0	0	0	0	0	0	0	0	0	0	0	0	0	0	0	0	0	0	0	0	0	0	0	0	0	0	1	0
5486	Chrysiptera rollandi	reef-associated	-0.92	0.77	-0.88	-0.68	1.22	0.47	-1.27	-1.45	1.09	0	0	0	0	0	0	0	0	0	0	0	0	0	0	0	0	0	0	0	0	0	0	0	0	0	0	0	1	1
5487	Hemiglyphidodon plagiometopon	reef-associated	-1.13	0.79	-0.85	-0.39	0.26	0.50	-2.49	-0.58	1.09	0	0	0	0	0	0	0	0	0	0	0	0	0	0	0	0	0	0	0	0	0	0	0	0	0	0	0	0	1
5497	Bodianus anthioides	reef-associated	-0.06	0.69	-0.69	-0.75	-0.58	0.60	-0.02	-0.29	0.92	0	0	0	0	0	0	0	0	0	1	0	0	0	0	0	1	0	1	0	1	0	0	0	0	0	0	1	1	0
5498	Bodianus axillaris	reef-associated	0.16	0.69	-0.69	-0.58	0.47	0.73	-0.06	-0.47	0.95	0	0	0	0	1	0	0	0	0	1	0	0	0	0	0	1	0	1	0	1	0	0	0	0	0	0	1	1	0
5499	Bodianus bimaculatus	reef-associated	0.16	0.77	-0.86	-0.61	-0.69	0.29	0.11	-1.16	1.10	0	0	0	0	1	0	0	0	0	1	0	0	0	0	0	1	0	1	0	1	0	0	0	0	0	0	1	1	0
5501	Bodianus mesothorax	reef-associated	-0.27	0.77	-0.82	-0.46	0.25	0.42	-0.40	-0.25	1.12	0	0	0	0	1	0	0	0	0	1	0	0	0	0	0	1	0	0	0	1	0	0	0	0	0	0	0	1	0
5502	Choerodon anchorago	reef-associated	1.02	0.79	-0.91	-0.40	0.10	0.58	-0.23	0.44	1.05	0	0	1	0	1	0	1	1	0	1	0	0	0	1	0	1	0	1	0	1	0	0	0	0	0	0	1	1	0
5503	Rhynchobatus djiddensis	reef-associated	0.16	0.63	-0.15	0.80	-0.11	-0.01	0.65	2.26	0.52	0	0	0	0	0	0	1	0	0	1	0	0	0	1	0	1	0	1	0	0	1	0	0	0	0	0	1	0	0
5508	Gymnura natalensis	demersal	-0.27	-0.23	0.16	2.19	-0.57	-1.45	0.75	2.04	-0.18	0	0	0	0	1	0	0	0	0	0	0	0	0	0	0	1	0	1	0	0	0	0	0	0	0	0	1	1	0
5509	Rhinobatos annulatus	demersal	0.16	-0.20	0.09	1.94	0.47	-1.34	-0.18	1.47	-0.08	0	0	0	0	1	0	1	0	0	1	0	0	0	0	0	1	0	1	0	0	0	0	0	0	0	0	1	1	0
5512	Elops machnata	pelagic-neritic	-0.06	0.66	-0.48	-0.11	-0.57	0.92	1.01	1.30	0.82	0	0	0	0	0	0	0	0	0	1	0	0	0	1	0	1	0	1	0	0	1	0	0	0	0	0	1	0	0
5518	Pomadasys olivaceus	reef-associated	-0.70	0.47	-0.37	1.44	-0.22	-0.57	-1.39	0.54	0.58	0	0	0	0	0	0	0	0	0	1	0	0	0	0	0	0	0	0	0	0	0	0	0	0	0	0	0	1	1
5521	Neoscorpis lithophilus	demersal	-0.92	-0.11	-0.19	1.60	-0.87	-1.67	-1.21	0.44	0.00	0	0	0	0	0	0	0	0	0	0	0	0	0	0	0	0	0	0	0	0	0	0	0	0	0	0	0	1	1
5527	Boopsoidea inornata	reef-associated	0.16	-0.27	-0.13	2.02	1.06	-1.69	-0.30	0.22	-0.22	0	0	0	0	1	0	0	0	0	0	0	0	0	1	0	1	0	1	0	0	0	0	0	0	0	0	1	1	1
5528	Chrysoblephus anglicus	reef-associated	-0.49	0.09	-0.24	1.07	2.86	-1.87	-0.06	1.13	0.32	0	0	0	0	1	0	0	0	0	1	0	0	0	0	0	1	0	0	0	0	0	0	0	0	0	0	0	1	0
5530	Chrysoblephus puniceus	demersal	-0.70	0.00	-0.07	1.22	3.28	-1.21	0.08	0.97	0.23	0	0	0	0	0	0	0	0	0	1	0	0	0	0	0	1	0	0	0	1	0	0	0	0	0	0	0	0	0
5531	Cymatoceps nasutus	demersal	-0.06	-0.16	-0.17	1.74	2.12	-1.67	0.18	1.54	-0.06	0	0	0	0	0	0	0	0	0	0	0	0	0	1	0	1	0	1	1	1	0	0	0	0	0	0	0	1	0
5536	Spondyliosoma emarginatum	demersal	-0.92	0.11	-0.24	1.23	2.44	-1.10	-1.19	0.34	0.39	0	0	0	0	0	0	0	0	0	0	0	0	0	0	0	1	0	0	0	0	0	0	0	0	0	0	0	0	1
5537	Bolbometopon muricatum	reef-associated	-0.92	0.72	-0.76	-0.52	-0.23	0.83	-1.34	1.39	0.98	0	1	0	0	0	0	0	0	0	0	0	0	0	0	0	0	0	0	0	0	0	0	0	0	0	0	0	0	1
5538	Cetoscarus bicolor	reef-associated	-1.13	0.62	0.37	-0.09	0.39	-1.24	-2.49	1.03	-1.05	0	0	0	0	0	0	0	0	0	0	0	0	0	0	0	0	0	0	0	0	0	0	0	0	0	0	0	0	1
5539	Hipposcarus longiceps	reef-associated	-0.92	0.72	-0.75	-0.79	0.73	0.44	-1.24	0.62	1.07	0	0	0	0	0	0	0	0	0	0	0	0	0	0	0	0	0	0	0	0	0	0	0	0	0	0	0	1	1
5540	Scarus altipinnis	reef-associated	-1.13	0.58	-0.63	-1.17	1.03	-0.14	-2.49	0.62	0.90	0	0	0	0	0	0	0	0	0	0	0	0	0	0	0	0	0	0	0	0	0	0	0	0	0	0	0	0	1
5542	Chlorurus bowersi	reef-associated	-0.92	0.79	-0.90	-0.32	-1.05	0.25	-1.22	0.22	1.09	0	0	0	0	0	0	0	0	0	0	0	0	0	0	0	0	0	0	0	0	0	0	0	0	0	0	0	1	1
5543	Scarus chameleon	reef-associated	-1.13	0.69	-0.68	-0.77	1.23	0.44	-2.49	-0.04	1.04	0	0	0	0	0	0	0	0	0	0	0	0	0	0	0	0	0	0	0	0	0	0	0	0	0	0	0	0	1
5545	Scarus forsteni	reef-associated	-1.13	0.72	-0.76	-0.79	0.53	0.45	-2.49	0.54	1.06	0	0	0	0	0	0	0	0	0	0	0	0	0	0	0	0	0	0	0	0	0	0	0	0	0	0	0	0	1
5546	Scarus frenatus	reef-associated	-1.13	0.69	-0.69	-0.65	1.31	0.66	-2.49	0.38	0.98	0	0	0	0	0	0	0	0	0	0	0	0	0	0	0	0	0	0	0	0	0	0	0	0	0	0	0	0	1
5547	Chlorurus frontalis	reef-associated	-1.13	0.69	-0.79	-1.18	-0.98	0.11	-2.49	0.44	0.98	0	0	0	0	0	0	0	0	0	0	0	0	0	0	0	0	0	0	0	0	0	0	0	0	0	0	0	0	1
5548	Scarus ghobban	reef-associated	-1.13	0.68	-0.60	-0.36	1.29	0.87	-2.49	1.03	0.92	0	0	0	0	0	0	0	0	0	0	0	0	0	0	0	0	0	0	0	0	0	0	0	0	0	0	0	0	1
5550	Scarus niger	reef-associated	-1.13	0.71	-0.71	-0.53	1.47	0.72	-2.49	0.22	0.98	0	0	0	0	0	0	0	0	0	0	0	0	0	0	0	0	0	0	0	0	0	0	0	0	0	0	0	0	1
5553	Scarus psittacus	reef-associated	-1.13	0.66	-0.60	-0.54	1.30	0.59	-2.49	-0.07	1.00	0	0	0	0	0	0	0	0	0	0	0	0	0	0	0	0	0	0	0	0	0	0	0	0	0	0	0	0	1
5554	Scarus quoyi	reef-associated	-1.13	0.78	-0.87	-0.43	-1.09	0.68	-2.49	0.22	1.03	0	0	0	0	0	0	0	0	0	0	0	0	0	0	0	0	0	0	0	0	0	0	0	0	0	0	0	0	1
5555	Scarus rubroviolaceus	reef-associated	-1.13	0.68	-0.62	-0.54	1.05	0.70	-2.49	0.78	0.99	0	0	0	0	0	0	0	0	0	0	0	0	0	0	0	0	0	0	0	0	0	0	0	0	0	0	0	0	1
5557	Chaetodon auriga	reef-associated	1.88	0.64	-0.58	-0.57	1.45	0.69	-0.55	-0.33	0.96	1	1	1	0	1	0	0	1	0	1	0	0	0	1	0	1	0	1	1	1	1	0	0	0	0	0	1	1	1
5558	Chaetodon baronessa	reef-associated	-0.92	0.75	-0.80	-0.62	1.11	0.48	-0.19	-0.69	1.11	1	1	0	0	0	0	0	0	0	0	0	0	0	0	0	0	0	0	0	0	0	0	0	0	0	0	0	0	0
5559	Chaetodon bennetti	reef-associated	-0.49	0.73	-0.79	-0.72	-0.08	0.59	-0.67	-0.47	1.03	1	1	0	0	0	0	0	0	0	0	0	0	0	0	0	0	0	0	0	0	0	0	0	0	0	0	0	1	1
5560	Chaetodon burgessi	reef-associated	-1.13	0.85	-1.29	-1.09	-1.40	-1.35	0.08	-0.83	1.09	0	0	0	0	0	0	0	0	0	0	0	0	0	0	0	0	0	0	0	0	0	0	0	0	0	0	0	1	0
5561	Chaetodon citrinellus	reef-associated	1.45	0.70	-0.75	-0.81	1.24	0.49	-0.81	-0.90	1.02	1	1	1	0	1	0	0	0	0	1	0	0	0	1	0	1	0	1	0	1	1	0	0	0	0	0	1	1	1
5562	Chaetodon ephippium	reef-associated	0.16	0.72	-0.77	-0.78	0.87	0.48	-0.76	-0.07	1.06	1	1	1	0	1	0	0	0	0	0	0	0	0	0	0	1	0	0	0	0	0	0	0	0	0	0	0	1	1
5564	Chaetodon lineolatus	reef-associated	-0.27	0.69	-0.66	-0.62	0.88	0.74	-0.11	-0.07	0.93	1	1	1	0	1	0	0	0	0	0	0	0	0	0	0	0	0	0	0	0	0	0	0	0	0	0	0	1	0
5565	Chaetodon lunula	reef-associated	2.10	0.68	-0.63	-0.57	0.89	0.74	-0.79	-0.47	0.94	1	1	1	0	1	0	0	1	0	1	0	0	1	1	1	1	0	0	1	1	1	0	0	0	0	0	1	1	1
5566	Chaetodon melannotus	reef-associated	0.16	0.70	-0.70	-0.59	1.21	0.68	0.03	-0.58	1.01	1	1	1	0	1	0	0	0	0	1	0	0	0	0	0	0	0	0	0	0	0	0	0	0	0	0	0	1	1
5567	Chaetodon mertensii	reef-associated	-0.70	0.67	-0.67	-0.92	0.23	0.42	-0.86	-0.94	0.97	0	1	0	0	0	0	0	0	0	0	0	0	0	0	0	0	0	0	0	0	0	0	0	0	0	0	0	1	1
5568	Chaetodon meyeri	reef-associated	-1.13	0.76	-0.84	-0.55	0.20	0.45	-0.19	-0.47	1.09	0	1	0	0	0	0	0	0	0	0	0	0	0	0	0	0	0	0	0	0	0	0	0	0	0	0	0	0	0
5569	Chaetodon ocellicaudus	reef-associated	-0.92	0.82	-0.97	-0.35	-1.02	0.23	-0.19	-0.76	1.10	1	1	0	0	0	0	0	0	0	0	0	0	0	0	0	0	0	0	0	0	0	0	0	0	0	0	0	0	0
5570	Chaetodon octofasciatus	reef-associated	-0.92	0.81	-0.91	-0.01	0.12	0.55	-1.39	-0.98	0.99	0	1	0	0	0	0	0	0	0	0	0	0	0	0	0	0	0	0	0	0	0	0	0	0	0	0	0	0	1
5571	Chaetodon punctatofasciatus	reef-associated	0.16	0.79	-0.90	-0.71	0.26	0.27	-0.91	-0.98	1.11	1	1	0	0	0	0	0	0	0	1	0	0	1	0	0	1	0	0	0	0	0	0	0	0	0	0	0	1	1
5573	Chaetodon rafflesii	reef-associated	0.16	0.77	-0.88	-0.59	0.38	0.58	-0.09	-0.58	1.07	1	1	1	0	1	0	0	0	0	1	0	0	0	0	0	0	0	0	0	0	0	0	0	0	0	0	0	1	1
5575	Chaetodon semeion	reef-associated	-0.92	0.73	-0.79	-0.74	-0.48	0.59	-1.24	-0.21	1.03	0	0	0	0	0	0	0	0	0	0	0	0	0	0	0	0	0	0	0	0	0	0	0	0	0	0	0	1	1
5576	Chaetodon speculum	reef-associated	-0.70	0.72	-0.70	-0.52	0.50	0.52	-0.19	-0.58	1.10	1	1	0	0	0	0	0	0	1	0	0	0	0	0	0	0	0	0	0	0	0	0	0	0	0	0	0	0	0
5577	Chaetodon tinkeri	reef-associated	-0.92	0.59	-0.15	-0.98	-1.75	-0.63	-0.07	-0.76	0.78	0	1	0	0	0	0	0	0	0	0	0	0	0	0	0	0	0	0	0	0	0	0	0	0	0	0	0	1	0
5578	Chaetodon trifascialis	reef-associated	-0.92	0.70	-0.71	-0.61	1.23	0.62	-0.19	-0.58	1.04	1	1	0	0	0	0	0	0	0	0	0	0	0	0	0	0	0	0	0	0	0	0	0	0	0	0	0	0	0
5580	Chaetodon ulietensis	reef-associated	-0.49	0.70	-0.75	-0.80	0.67	0.55	-1.27	-0.76	1.01	1	1	0	0	0	0	0	0	0	0	0	0	0	0	0	0	0	0	0	0	0	0	0	0	0	0	0	1	1
5581	Chaetodon unimaculatus	reef-associated	1.45	0.69	-0.69	-0.90	0.80	0.41	-0.42	-0.47	1.04	1	1	1	0	1	0	1	0	0	1	0	0	1	1	0	1	0	0	0	0	1	0	0	0	0	0	1	1	1
5582	Chaetodon vagabundus	reef-associated	1.88	0.70	-0.69	-0.55	1.24	0.68	-0.95	-0.33	1.04	1	1	1	0	1	0	0	1	0	1	0	0	1	1	0	1	0	0	1	1	1	0	0	0	0	0	1	1	1
5583	Coradion chrysozonus	reef-associated	-0.92	0.75	-0.67	-0.48	0.59	0.37	-1.10	-0.76	1.08	0	0	0	0	0	0	0	0	0	0	0	0	0	0	0	0	0	0	0	0	0	0	0	0	0	0	0	1	1
5584	Forcipiger flavissimus	reef-associated	1.24	0.67	-0.63	-0.71	1.10	0.66	-0.13	-0.38	0.94	0	1	1	0	1	0	0	1	0	0	0	0	1	1	0	1	0	1	0	1	0	0	0	0	0	0	1	1	1
5586	Hemitaurichthys polylepis	reef-associated	0.59	0.72	-0.76	-0.76	0.17	0.46	-0.09	-0.58	1.06	0	0	0	0	0	0	0	1	0	1	0	1	1	1	0	1	0	0	0	0	1	0	0	0	0	0	1	1	0
5587	Hemitaurichthys thompsoni	reef-associated	0.37	0.61	-0.73	-1.26	-1.36	0.08	-0.09	-0.58	0.77	0	0	0	0	0	0	0	1	0	0	0	0	1	1	0	1	0	0	0	0	1	0	0	0	0	0	1	1	1
5588	Heniochus acuminatus	reef-associated	-0.49	0.67	-0.54	-0.30	0.79	0.83	-0.01	-0.25	0.87	0	0	0	0	1	0	0	0	0	0	0	0	0	1	0	1	0	0	0	0	0	0	0	0	0	0	0	1	0
5589	Heniochus chrysostomus	reef-associated	-0.06	0.73	-0.78	-0.83	0.54	0.51	-0.19	-0.58	1.04	1	1	1	0	1	0	0	0	0	1	0	0	0	0	0	0	0	0	0	0	0	0	0	0	0	0	0	1	0
5590	Heniochus monoceros	reef-associated	-1.13	0.71	-0.69	-0.37	-0.13	0.85	0.08	-0.29	0.96	0	0	0	0	0	0	0	0	0	0	0	0	0	0	0	0	0	0	0	0	0	0	0	0	0	0	0	1	0
5591	Heniochus singularius	reef-associated	-0.92	0.75	-0.80	-0.58	-0.36	0.81	0.17	-0.07	0.94	0	1	0	0	0	0	0	0	0	0	0	0	0	0	0	0	0	0	0	0	0	0	0	0	0	0	0	1	0
5592	Heniochus varius	reef-associated	0.59	0.77	-0.84	-0.58	0.32	0.37	0.08	-0.52	1.13	1	1	1	0	1	0	0	0	0	0	0	0	0	1	0	1	0	0	0	0	1	0	0	0	0	0	1	1	0
5596	Oxycheilinus bimaculatus	reef-associated	-0.49	0.72	-0.68	-0.46	0.41	0.68	0.08	-0.76	0.99	0	0	0	0	0	0	0	1	0	1	0	0	0	1	0	1	0	0	0	0	0	0	0	0	0	0	0	0	0
5598	Cheilinus chlorourus	reef-associated	0.37	0.73	-0.78	-0.56	0.83	0.73	0.01	0.34	1.02	0	0	0	0	0	1	0	1	0	1	0	0	0	1	0	1	1	0	0	1	0	0	0	0	0	0	0	1	0
5600	Cheilinus fasciatus	reef-associated	-0.49	0.74	-0.78	-0.54	1.76	0.79	-0.14	0.22	0.98	0	0	0	0	0	0	0	0	0	1	0	0	0	0	0	1	0	1	0	1	0	0	0	0	0	0	0	0	0
5603	Cheilinus trilobatus	reef-associated	0.81	0.73	-0.79	-0.62	0.69	0.67	0.80	0.34	1.05	0	0	0	0	0	1	0	1	0	1	0	0	0	1	0	1	1	1	0	1	1	0	0	0	0	0	1	0	0
5605	Oxycheilinus unifasciatus	reef-associated	-0.49	0.69	-0.69	-0.91	0.44	0.44	1.04	0.36	0.99	0	0	0	0	0	0	0	0	0	0	0	0	0	0	0	1	0	1	0	0	1	0	0	0	0	0	1	0	0
5606	Epibulus insidiator	reef-associated	-0.49	0.73	-0.78	-0.65	1.45	0.70	0.96	0.52	1.02	0	0	0	0	0	0	0	0	0	0	0	0	0	1	0	1	0	1	0	0	0	0	0	0	0	0	1	0	0
5609	Novaculoides macrolepidotus	reef-associated	-0.92	0.68	-0.65	-0.49	-0.39	0.56	-0.11	-0.69	1.02	0	0	0	0	0	0	0	0	0	0	0	0	0	1	0	1	0	0	0	0	0	0	0	0	0	0	0	0	0
5610	Novaculichthys taeniourus	reef-associated	-0.06	0.70	-0.66	-0.53	0.40	0.76	-0.35	-0.07	0.96	0	0	0	0	1	0	0	1	0	1	0	0	0	0	0	1	0	0	0	1	0	0	0	0	0	0	0	1	0
5613	Iniistius pavo	reef-associated	-0.70	0.66	-0.46	-0.22	0.15	0.84	0.15	0.27	0.86	0	0	0	0	0	0	0	0	0	1	0	0	0	0	0	1	0	0	0	0	0	0	0	0	0	0	0	1	0
5614	Cirrhilabrus exquisitus	reef-associated	-1.13	0.76	-0.82	-0.54	0.07	0.44	-0.09	-0.98	1.08	0	0	0	0	0	0	0	0	0	0	0	0	0	0	0	0	0	0	0	0	0	0	0	0	0	0	0	1	0
5616	Pseudocheilinus evanidus	reef-associated	-1.13	0.72	-0.77	-0.75	0.56	0.56	0.08	-1.27	1.03	0	0	0	0	0	0	0	0	0	0	0	0	0	0	0	0	0	0	0	0	0	0	0	0	0	0	0	1	0
5618	Pseudocheilinus octotaenia	reef-associated	-0.49	0.69	-0.74	-1.04	0.00	0.36	-0.16	-0.83	0.98	0	0	0	0	0	0	0	0	0	1	0	0	0	0	0	1	0	1	0	1	0	0	0	0	0	0	0	0	0
5620	Pteragogus cryptus	reef-associated	-1.13	0.76	-0.83	-0.57	-0.48	0.65	0.08	-1.21	1.03	0	0	0	0	0	0	0	0	0	0	0	0	0	0	0	0	0	0	0	0	0	0	0	0	0	0	0	1	0
5622	Anampses melanurus	reef-associated	-0.49	0.75	-0.79	-0.61	-0.72	0.49	-0.18	-0.98	1.07	0	0	0	0	1	0	0	0	0	1	0	0	0	0	0	1	0	0	0	0	0	0	0	0	0	0	0	1	0
5623	Cheilio inermis	reef-associated	1.24	0.68	-0.64	-0.51	0.55	0.71	0.06	0.44	0.99	0	0	1	0	1	0	1	1	0	1	0	0	0	1	0	1	0	1	0	1	1	0	0	0	0	0	1	1	0
5624	Coris aygula	reef-associated	0.37	0.62	-0.55	-0.80	0.39	0.44	0.47	1.31	0.86	0	0	0	0	0	1	0	1	0	1	0	0	0	1	0	1	0	1	0	1	0	0	0	0	0	0	0	1	0
5625	Coris gaimard	reef-associated	1.67	0.73	-0.75	-0.71	0.73	0.49	-0.09	0.22	1.07	0	0	1	0	1	1	1	1	0	1	0	1	1	1	0	1	0	1	0	1	0	0	0	0	0	0	1	1	0
5630	Halichoeres margaritaceus	reef-associated	0.37	0.70	-0.73	-0.77	0.57	0.45	0.35	-0.94	1.06	0	0	1	0	1	0	0	0	0	1	0	0	0	0	0	1	0	1	0	0	1	0	0	0	0	0	1	1	0
5634	Halichoeres trimaculatus	reef-associated	1.88	0.69	-0.74	-0.93	0.98	0.36	0.01	-0.17	1.03	0	0	0	1	1	1	1	1	0	1	0	0	1	1	0	1	0	1	0	1	1	0	0	0	0	0	1	1	1
5636	Hemigymnus melapterus	reef-associated	1.67	0.71	-0.68	-0.58	1.42	0.79	0.17	0.14	0.96	0	0	1	0	1	1	0	1	0	1	0	0	1	1	0	1	1	1	0	1	1	0	0	0	0	0	1	1	0
5638	Hologymnosus doliatus	reef-associated	0.81	0.69	-0.69	-0.61	-0.03	0.66	0.58	0.44	1.01	0	0	1	0	1	0	0	0	0	0	0	0	0	1	0	1	1	1	0	1	1	0	0	0	0	0	1	1	0
5639	Pseudocoris yamashiroi	reef-associated	-1.13	0.71	-0.73	-0.73	-0.54	0.41	-0.09	-0.69	1.07	0	0	0	0	0	0	0	0	0	0	0	0	0	0	0	0	0	0	0	0	0	0	0	0	0	0	0	1	0
5640	Stethojulis bandanensis	reef-associated	0.37	0.68	-0.67	-0.78	1.12	0.48	-0.25	-0.76	1.04	0	0	1	0	1	0	0	1	0	1	0	0	1	1	0	1	0	0	0	0	0	0	0	0	0	0	0	1	0
5641	Stethojulis strigiventer	reef-associated	0.37	0.70	-0.71	-0.64	0.62	0.61	-0.59	-0.76	1.04	0	0	1	0	1	0	0	1	0	1	0	0	1	1	0	1	0	0	0	0	0	0	0	0	0	0	0	1	0
5642	Thalassoma amblycephalum	reef-associated	-0.70	0.69	-0.70	-0.65	0.95	0.65	-0.61	-0.69	1.02	0	0	0	0	0	0	0	0	0	0	0	0	1	1	0	1	0	0	0	0	0	0	0	0	0	0	0	0	0
5643	Thalassoma hardwicke	reef-associated	1.02	0.72	-0.76	-0.62	1.11	0.62	0.08	-0.47	1.04	0	0	1	0	1	1	1	0	0	1	0	0	1	1	0	1	0	0	0	0	1	0	0	0	0	0	1	1	0
5644	Thalassoma jansenii	reef-associated	0.59	0.70	-0.65	-0.54	0.15	0.52	0.08	-0.47	1.08	0	0	1	0	1	1	0	0	0	1	0	0	0	0	0	1	0	1	0	0	1	0	0	0	0	0	1	1	0
5645	Thalassoma lunare	reef-associated	1.02	0.71	-0.70	-0.39	1.47	0.76	0.08	0.34	1.01	0	0	1	0	1	0	0	1	0	1	0	0	0	1	0	1	0	1	0	1	1	0	0	0	0	0	1	1	0
5647	Thalassoma purpureum	reef-associated	1.67	0.66	-0.63	-0.69	0.61	0.62	0.51	0.36	0.96	0	0	1	0	1	1	1	1	0	1	0	0	0	1	0	1	1	1	0	1	1	0	0	0	0	0	1	1	0
5648	Thalassoma quinquevittatum	reef-associated	0.37	0.71	-0.75	-0.76	0.59	0.57	0.22	-0.63	1.02	0	0	0	0	0	0	0	1	0	1	0	0	0	1	0	1	0	1	0	1	1	0	0	0	0	0	1	0	0
5649	Thalassoma trilobatum	reef-associated	1.24	0.68	-0.66	-0.75	0.02	0.47	0.51	-0.07	1.00	0	0	1	0	1	0	0	0	1	1	0	0	1	1	0	1	1	1	0	1	0	0	0	0	0	0	1	1	0
5652	Neomyxus leuciscus	reef-associated	-0.92	0.66	-0.76	-1.28	-0.49	-0.61	-1.03	0.36	0.85	0	0	0	0	0	0	0	0	0	0	0	0	0	0	0	1	0	0	0	0	0	0	0	0	0	0	0	0	1
5653	Crenimugil crenilabis	reef-associated	-0.92	0.67	-0.61	-0.36	0.04	0.73	-2.00	0.62	0.97	0	0	0	0	0	0	0	0	0	0	0	0	0	0	0	0	0	0	0	0	0	0	0	0	0	0	0	1	1
5656	Ellochelon vaigiensis	reef-associated	1.02	0.74	-0.80	-0.30	0.34	0.72	-2.18	0.67	1.00	0	0	1	0	1	0	0	0	0	1	0	0	1	1	1	1	0	0	0	0	1	0	0	0	0	0	1	1	1
5660	Chaetodontoplus mesoleucus	reef-associated	-0.70	0.80	-0.89	-0.12	-0.03	0.22	-1.38	-0.58	1.07	0	0	0	0	0	0	0	0	0	0	0	0	0	0	0	0	0	0	0	0	0	0	0	0	0	0	1	1	1
5661	Pomacanthus navarchus	reef-associated	-0.70	0.78	-0.81	-0.40	-0.46	0.30	-1.36	-0.14	1.13	0	0	0	0	0	0	0	0	0	0	0	0	0	0	0	0	0	0	0	0	0	0	0	0	0	0	1	1	1
5662	Pomacanthus xanthometopon	reef-associated	-0.70	0.77	-0.83	-0.53	-0.53	0.58	-1.22	0.17	1.07	0	0	0	0	0	0	0	0	0	0	0	0	0	0	0	0	0	0	0	0	0	0	0	0	0	0	1	1	1
5663	Pomacanthus semicirculatus	reef-associated	-0.70	0.69	-0.61	-0.37	0.42	0.63	-1.31	0.22	1.03	0	0	0	0	0	0	0	0	0	0	0	0	0	0	0	0	0	0	0	0	0	0	0	0	0	0	1	1	1
5665	Centropyge heraldi	reef-associated	-0.49	0.71	-0.77	-1.04	-0.17	0.26	-1.07	-0.98	1.02	0	1	0	0	0	0	0	0	0	0	0	0	0	0	0	0	0	0	0	0	0	0	0	0	0	0	1	1	1
5666	Paracentropyge multifasciata	reef-associated	-0.49	0.76	-0.86	-0.82	-0.61	0.44	-1.14	-0.98	1.04	0	1	0	0	0	0	0	0	0	0	0	0	0	0	0	0	0	0	0	0	0	0	0	0	0	0	1	1	1
5667	Genicanthus bellus	reef-associated	-1.13	0.81	-1.09	-1.18	-1.30	-0.02	-0.09	-0.58	0.96	0	0	0	0	0	0	0	0	0	0	0	0	0	0	0	0	0	0	0	0	0	0	0	0	0	0	0	1	0
5671	Chromis amboinensis	reef-associated	-0.92	0.77	-0.91	-0.80	0.58	0.23	-1.22	-1.16	1.10	0	0	0	0	0	0	0	0	0	0	0	0	0	0	0	0	0	0	0	0	0	0	0	0	0	0	0	1	1
5674	Chromis lepidolepis	reef-associated	-0.70	0.72	-0.74	-0.67	0.83	0.52	-0.07	-1.27	1.06	0	0	0	0	0	0	0	0	0	0	0	0	0	0	0	1	0	0	0	0	0	0	0	0	0	0	1	1	0
5675	Chromis margaritifer	reef-associated	-0.49	0.73	-0.81	-0.87	1.30	0.37	-0.86	-1.27	1.07	0	0	0	0	0	0	0	0	0	0	0	0	0	0	0	1	0	0	0	0	0	0	0	0	0	0	1	1	1
5677	Chromis ternatensis	reef-associated	-1.13	0.71	-0.73	-0.61	1.25	0.63	-0.09	-1.11	1.04	0	0	0	0	0	0	0	0	0	0	0	0	0	0	0	0	0	0	0	0	0	0	0	0	0	0	0	1	0
5678	Chromis vanderbilti	reef-associated	0.81	0.58	-0.48	-1.04	0.44	0.12	0.01	-1.67	0.97	0	1	1	0	1	0	0	0	0	0	0	1	1	1	0	1	0	0	0	0	1	0	0	0	0	0	1	1	0
5680	Chromis weberi	reef-associated	-1.13	0.75	-0.80	-0.50	0.92	0.68	-0.09	-0.86	1.02	0	0	0	0	0	0	0	0	0	0	0	0	0	0	0	0	0	0	0	0	0	0	0	0	0	0	0	1	0
5681	Chromis xanthochira	reef-associated	-0.92	0.83	-1.03	-0.47	-0.37	0.29	-1.26	-0.83	1.13	0	0	0	0	0	0	0	0	0	0	0	0	0	0	0	0	0	0	0	0	0	0	0	0	0	0	0	1	1
5683	Lepidozygus tapeinosoma	reef-associated	-1.13	0.77	-0.90	-0.74	-0.21	0.46	-0.09	-1.11	1.05	0	0	0	0	0	0	0	0	0	0	0	0	0	0	0	0	0	0	0	0	0	0	0	0	0	0	0	1	0
5684	Cheiloprion labiatus	reef-associated	-0.70	0.81	-0.96	-0.25	-0.47	0.45	-1.33	-1.67	1.02	1	1	0	0	0	0	0	0	0	0	0	0	0	0	0	0	0	0	0	0	0	0	0	0	0	0	0	0	1
5690	Amblyglyphidodon aureus	reef-associated	-0.92	0.78	-0.84	-0.51	0.35	0.58	-1.33	-0.90	1.04	0	0	0	0	0	0	0	0	0	0	0	0	0	0	0	0	0	0	0	0	0	0	0	0	0	0	0	1	1
5691	Amblyglyphidodon leucogaster	reef-associated	-0.70	0.74	-0.77	-0.59	1.08	0.61	-0.13	-0.90	1.07	0	0	0	0	0	0	0	0	0	0	0	0	0	0	0	1	0	0	0	0	0	0	0	0	0	0	1	1	0
5692	Amblyglyphidodon ternatensis	reef-associated	-0.92	0.83	-1.07	-0.52	-0.58	0.24	-1.31	-1.16	1.10	0	0	0	0	0	0	0	0	0	0	0	0	0	0	0	0	0	0	0	0	0	0	0	0	0	0	0	1	1
5693	Chrysiptera biocellata	reef-associated	-1.13	0.76	-0.83	-0.54	0.60	0.59	-2.49	-0.94	1.04	0	0	0	0	0	0	0	0	0	0	0	0	0	0	0	0	0	0	0	0	0	0	0	0	0	0	0	0	1
5694	Chrysiptera caeruleolineata	reef-associated	-0.49	0.80	-0.93	-0.63	-1.04	0.56	-1.05	-1.67	1.01	0	0	0	0	0	0	0	0	0	0	0	0	1	0	0	1	0	0	0	0	0	0	0	0	0	0	0	1	1
5697	Chrysiptera brownriggii	reef-associated	0.59	0.72	-0.76	-0.66	0.51	0.59	-1.15	-1.39	1.02	1	1	0	0	0	0	0	0	0	0	0	0	0	1	0	1	0	1	0	0	1	0	0	0	0	0	1	1	1
5698	Chrysiptera oxycephala	reef-associated	-0.92	0.85	-1.18	-0.54	-0.70	-0.01	-1.24	-1.27	1.15	0	0	0	0	0	0	0	0	0	0	0	0	0	0	0	0	0	0	0	0	0	0	0	0	0	0	0	1	1
5699	Chrysiptera rex	reef-associated	-0.06	0.74	-0.79	-0.68	0.92	0.44	-2.49	-1.52	1.11	0	0	0	0	0	0	0	0	0	0	0	0	1	0	0	1	0	0	0	0	1	0	0	0	0	0	1	1	1
5700	Chrysiptera talboti	reef-associated	-0.92	0.76	-0.84	-0.68	0.98	0.36	-1.12	-1.67	1.12	0	0	0	0	0	0	0	0	0	0	0	0	0	0	0	0	0	0	0	0	0	0	0	0	0	0	0	1	1
5701	Chrysiptera traceyi	reef-associated	-0.92	0.84	-1.13	-0.89	-0.98	-0.29	-1.33	-1.96	1.06	0	0	0	0	0	0	0	0	0	0	0	0	0	0	0	0	0	0	0	0	0	0	0	0	0	0	0	1	1
5702	Chrysiptera unimaculata	reef-associated	-0.70	0.73	-0.69	-0.23	0.12	0.58	-2.49	-1.16	0.98	0	0	0	0	0	0	0	0	0	0	0	0	0	1	0	1	0	0	0	0	0	0	0	0	0	0	0	0	1
5703	Dischistodus melanotus	reef-associated	-1.13	0.75	-0.83	-0.69	0.53	0.44	-2.49	-0.69	1.11	0	0	0	0	0	0	0	0	0	0	0	0	0	0	0	0	0	0	0	0	0	0	0	0	0	0	0	0	1
5704	Dischistodus perspicillatus	reef-associated	-1.13	0.79	-0.87	-0.46	0.21	0.55	-2.49	-0.58	1.07	0	0	0	0	0	0	0	0	0	0	0	0	0	0	0	0	0	0	0	0	0	0	0	0	0	0	0	0	1
5706	Neopomacentrus violascens	reef-associated	-1.13	0.79	-0.90	-0.51	-0.86	0.44	-0.09	-1.45	1.10	0	0	0	0	0	0	0	0	0	0	0	0	0	0	0	0	0	0	0	0	0	0	0	0	0	0	0	1	0
5707	Neoglyphidodon melas	reef-associated	1.02	0.73	-0.75	-0.51	1.16	0.62	-0.74	-0.58	1.06	1	1	1	0	1	0	0	0	0	1	0	0	1	0	0	1	0	0	0	0	1	0	0	0	0	0	1	1	1
5708	Neoglyphidodon nigroris	reef-associated	-0.49	0.76	-0.80	-0.63	1.19	0.46	-0.74	-0.90	1.11	0	0	0	0	0	0	0	0	0	0	0	0	0	0	0	1	0	0	0	0	0	0	0	0	0	0	1	1	1
5709	Plectroglyphidodon dickii	reef-associated	0.16	0.72	-0.77	-0.74	1.01	0.57	-0.37	-1.07	1.03	1	1	0	0	0	0	0	0	0	0	0	0	0	0	0	0	0	1	0	0	1	0	0	0	0	0	1	1	1
5710	Plectroglyphidodon imparipennis	reef-associated	1.24	0.63	-0.60	-1.07	-0.02	0.17	-0.28	-1.67	0.95	0	0	1	0	1	0	0	1	0	1	0	0	1	1	1	1	0	0	0	0	1	0	0	0	0	0	1	1	1
5711	Plectroglyphidodon johnstonianus	reef-associated	-0.27	0.62	-0.55	-0.88	1.03	0.31	-0.95	-0.83	0.95	1	1	0	0	0	0	0	0	0	0	0	0	0	0	0	0	0	0	0	0	1	0	0	0	0	0	1	0	1
5712	Plectroglyphidodon lacrymatus	reef-associated	0.37	0.71	-0.70	-0.68	1.49	0.68	-1.63	-1.16	0.98	0	1	0	0	0	0	0	0	0	0	0	0	1	1	0	1	0	0	0	0	1	0	0	0	0	0	1	1	1
5713	Plectroglyphidodon leucozonus	reef-associated	-1.13	0.68	-0.66	-0.61	0.38	0.65	-2.49	-0.98	0.98	0	0	0	0	0	0	0	0	0	0	0	0	0	0	0	0	0	0	0	0	0	0	0	0	0	0	0	0	1
5714	Plectroglyphidodon phoenixensis	reef-associated	-1.13	0.71	-0.81	-0.94	-0.55	0.41	-2.49	-1.27	1.00	0	0	0	0	0	0	0	0	0	0	0	0	0	0	0	0	0	0	0	0	0	0	0	0	0	0	0	0	1
5715	Pomacentrus amboinensis	reef-associated	0.16	0.74	-0.79	-0.64	1.29	0.54	-1.31	-1.27	1.07	0	0	0	0	1	0	0	0	0	0	0	0	1	0	0	1	0	0	0	0	1	0	0	0	0	0	1	1	1
5716	Pomacentrus nagasakiensis	reef-associated	-0.27	0.72	-0.81	-0.71	0.88	0.44	-1.22	-1.07	1.05	0	0	0	0	0	0	0	0	0	0	0	0	1	0	0	1	0	0	0	0	0	0	0	0	0	0	1	1	1
5718	Pomacentrus brachialis	reef-associated	-0.92	0.74	-0.76	-0.72	1.26	0.32	-1.39	-1.39	1.13	0	0	0	0	0	0	0	0	0	0	0	0	0	0	0	0	0	0	0	0	0	0	0	0	0	0	0	1	1
5719	Pomacentrus burroughi	reef-associated	-1.13	0.84	-1.10	-0.61	-0.72	0.07	-2.49	-1.32	1.15	0	0	0	0	0	0	0	0	0	0	0	0	0	0	0	0	0	0	0	0	0	0	0	0	0	0	0	0	1
5720	Pomacentrus coelestis	reef-associated	-0.27	0.71	-0.73	-0.75	1.49	0.35	-0.47	-1.27	1.10	0	0	0	0	1	0	0	0	0	0	0	0	0	0	0	1	0	0	0	0	0	0	0	0	0	0	1	1	1
5721	Pomacentrus chrysurus	reef-associated	-0.49	0.76	-0.83	-0.43	0.47	0.63	-1.39	-1.27	1.04	0	0	0	0	0	0	0	0	0	0	0	0	1	0	0	1	0	0	0	0	0	0	0	0	0	0	0	1	1
5722	Pomacentrus emarginatus	reef-associated	-0.92	0.84	-1.11	-0.50	-1.65	0.20	-1.34	-1.16	1.13	0	0	0	0	0	0	0	0	0	0	0	0	0	0	0	0	0	0	0	0	0	0	0	0	0	0	0	1	1
5723	Pomacentrus grammorhynchus	reef-associated	-0.92	0.76	-0.86	-0.65	0.53	0.36	-1.26	-1.27	1.11	0	0	0	0	0	0	0	0	0	0	0	0	0	0	0	0	0	0	0	0	0	0	0	0	0	0	0	1	1
5725	Pomacentrus nigromanus	reef-associated	-0.27	0.81	-0.93	-0.58	-0.05	0.40	-0.38	-1.27	1.10	0	0	0	0	0	0	0	0	0	0	0	0	0	0	0	1	0	0	0	0	1	0	0	0	0	0	1	1	1
5726	Pomacentrus pavo	reef-associated	-0.70	0.75	-0.86	-0.68	0.31	0.58	-0.74	-1.32	1.03	0	0	0	0	0	0	0	0	0	0	0	0	0	0	0	1	0	0	0	0	0	0	0	0	0	0	1	0	1
5727	Pomacentrus philippinus	reef-associated	-0.92	0.73	-0.78	-0.69	1.23	0.57	-1.34	-1.16	1.05	0	0	0	0	0	0	0	0	0	0	0	0	0	0	0	0	0	0	0	0	0	0	0	0	0	0	0	1	1
5728	Pomacentrus reidi	reef-associated	-0.92	0.79	-0.88	-0.61	-0.23	0.20	-1.46	-1.27	1.14	0	0	0	0	0	0	0	0	0	0	0	0	0	0	0	0	0	0	0	0	0	0	0	0	0	0	0	1	1
5729	Pomacentrus simsiang	reef-associated	-0.92	0.80	-0.93	-0.41	-0.58	0.46	-1.36	-1.52	1.08	0	0	0	0	0	0	0	0	0	0	0	0	0	0	0	0	0	0	0	0	0	0	0	0	0	0	0	1	1
5730	Pomacentrus vaiuli	reef-associated	-0.27	0.73	-0.80	-0.96	1.17	0.23	-0.55	-1.16	1.07	0	0	0	0	0	0	0	0	0	1	0	0	0	0	0	1	0	0	0	0	0	0	0	0	0	0	1	1	1
5731	Pomachromis exilis	reef-associated	-1.13	0.86	-1.47	-1.28	-2.59	-2.23	-0.09	-1.85	1.09	0	0	0	0	0	0	0	0	0	0	0	0	0	0	0	0	0	0	0	0	0	0	0	0	0	0	0	1	0
5734	Sphyraena forsteri	reef-associated	0.81	0.75	-0.77	-0.40	0.19	0.86	1.80	0.85	0.88	0	0	1	0	1	0	1	0	1	1	0	0	0	0	0	1	0	1	0	0	1	0	0	0	0	0	1	1	0
5737	Platax orbicularis	reef-associated	-0.49	0.73	-0.74	-0.14	0.50	0.75	-0.21	0.62	1.00	0	0	0	0	0	0	0	0	0	0	0	0	0	0	0	0	0	1	0	0	0	0	0	0	0	0	1	1	1
5738	Platax pinnatus	reef-associated	-0.49	0.75	-0.77	-0.59	0.08	0.41	-0.26	0.34	1.11	0	1	0	0	0	0	0	1	0	0	0	0	0	0	0	0	0	0	0	0	0	0	0	0	0	0	0	1	1
5739	Platax teira	reef-associated	-0.06	0.66	-0.50	-0.27	0.66	0.51	0.85	0.78	1.02	0	0	0	0	0	0	0	0	0	0	0	0	0	1	0	1	0	1	0	0	1	0	0	0	0	0	1	1	0
5742	Foa brachygramma	reef-associated	0.81	0.37	-0.97	-1.45	-0.34	-1.96	0.08	-1.61	0.55	0	0	1	0	1	0	0	1	0	1	0	0	0	0	0	1	1	1	0	1	0	0	0	0	0	0	1	1	0
5747	Rhabdamia gracilis	reef-associated	-0.70	0.77	-0.78	-0.03	0.19	0.62	-0.33	-1.67	0.96	0	0	0	0	0	0	0	0	0	0	0	0	0	0	0	1	0	0	0	0	0	0	0	0	0	0	1	1	0
5761	Fibramia lateralis	reef-associated	-0.70	0.78	-0.89	-0.38	0.00	0.55	0.90	-1.07	1.03	0	0	0	0	0	0	0	0	0	0	0	0	0	0	0	0	0	1	0	0	0	0	0	0	0	0	1	1	0
5764	Nectamia savayensis	reef-associated	-0.27	0.71	-0.74	-0.67	0.47	0.69	-0.30	-1.16	1.02	0	0	0	0	1	0	0	0	0	0	0	0	0	1	0	1	0	0	0	0	0	0	0	0	0	0	1	1	0
5768	Ostorhinchus novemfasciatus	reef-associated	-0.27	0.73	-0.79	-0.75	0.47	0.37	0.94	-1.16	1.09	0	0	0	0	0	0	0	0	0	0	0	0	0	1	0	1	0	1	0	0	1	0	0	0	0	0	1	0	0
5777	Taeniamia zosterophora	reef-associated	0.81	0.79	-0.89	-0.43	-0.30	0.57	0.08	-1.39	1.06	0	0	1	0	1	0	0	1	0	0	0	0	1	1	0	1	0	1	0	0	1	0	0	0	0	0	1	1	0
5778	Sphaeramia nematoptera	reef-associated	0.16	0.78	-0.86	-0.54	-0.14	0.28	-0.40	-1.32	1.14	0	0	0	1	1	0	0	0	0	0	0	1	1	1	0	1	0	0	0	0	0	0	0	0	0	0	0	1	0
5780	Cheilodipterus artus	reef-associated	-0.06	0.74	-0.76	-0.66	0.03	0.73	1.18	-0.54	0.95	0	0	0	0	0	0	0	0	0	0	0	0	0	1	0	1	0	1	0	0	1	0	0	0	0	0	1	1	0
5781	Cheilodipterus macrodon	reef-associated	-0.49	0.71	-0.73	-0.58	0.70	0.71	0.96	-0.25	1.02	0	0	0	0	0	0	0	0	0	0	0	0	0	0	0	1	0	1	0	0	1	0	0	0	0	0	1	0	0
5792	Hoplolatilus cuniculus	reef-associated	-0.06	0.71	-0.74	-0.80	-1.15	0.56	-0.09	-0.69	0.98	0	1	0	0	0	0	0	0	0	0	0	0	1	0	0	1	0	0	0	0	1	0	0	0	0	0	1	1	0
5794	Hoplolatilus starcki	reef-associated	0.37	0.77	-0.91	-0.81	-0.93	0.44	-0.09	-0.73	1.05	0	1	0	0	0	0	0	0	0	0	0	0	1	1	0	1	0	1	0	0	1	0	0	0	0	0	1	1	0
5795	Malacanthus brevirostris	reef-associated	-1.13	0.69	-0.65	-0.55	-0.02	0.82	0.08	0.00	0.93	0	0	0	0	0	0	0	0	0	0	0	0	0	0	0	0	0	0	0	0	0	0	0	0	0	0	0	1	0
5801	Gerres oblongus	reef-associated	-1.13	0.71	-0.69	-0.14	0.08	0.74	0.08	-0.07	0.99	0	0	0	0	0	0	0	0	0	0	0	0	0	0	0	0	0	0	0	0	0	0	0	0	0	0	0	1	0
5802	Pempheris oualensis	reef-associated	0.59	0.73	-0.79	-0.69	0.14	0.63	0.22	-0.38	1.02	0	0	0	0	1	0	0	0	1	1	0	0	0	1	0	1	0	1	0	0	1	0	0	0	0	0	1	1	0
5804	Kyphosus bigibbus	reef-associated	-0.49	0.62	-0.47	-0.40	0.19	0.64	-1.53	0.85	0.92	0	0	0	0	1	0	0	0	0	0	0	0	0	0	0	1	0	0	0	0	0	0	0	0	0	0	0	1	1
5805	Kyphosus cinerascens	reef-associated	1.02	0.68	-0.66	-0.60	0.44	0.59	-1.03	0.44	1.03	0	1	0	0	1	0	0	0	0	1	0	0	1	0	1	1	0	1	0	0	1	0	0	0	0	0	1	1	1
5819	Scorpaenodes guamensis	reef-associated	-0.27	0.68	-0.67	-0.59	0.66	0.64	-0.11	-0.83	1.01	0	0	1	0	1	0	0	0	0	0	0	0	0	1	0	1	0	0	0	0	0	0	0	0	0	0	0	1	0
5823	Rhinopias frondosa	reef-associated	-0.49	0.61	-0.11	-0.59	-1.11	-0.22	0.90	-0.33	0.96	0	0	0	0	0	0	0	0	0	0	0	0	0	0	0	0	0	1	0	0	1	0	0	0	0	0	1	1	0
5828	Dendrochirus zebra	reef-associated	-0.27	0.69	-0.62	-0.47	0.42	0.71	0.94	-0.25	0.98	0	0	0	0	0	0	0	0	0	0	0	0	0	1	0	1	0	1	0	0	1	0	0	0	0	0	1	0	0
5831	Cirrhitus pinnulatus	reef-associated	0.59	0.70	-0.74	-0.65	0.18	0.64	0.84	-0.07	1.00	0	0	0	0	0	0	0	0	1	1	0	0	0	1	0	1	1	1	0	1	0	0	0	0	0	0	1	1	0
5833	Oxycirrhites typus	reef-associated	-0.92	0.73	-0.70	-0.31	-0.26	0.85	-0.26	-0.90	0.94	0	0	0	0	0	0	0	0	0	0	0	0	0	0	0	1	0	0	0	0	0	0	0	0	0	0	0	1	0
5835	Paracirrhites arcatus	reef-associated	0.37	0.68	-0.72	-0.87	0.85	0.48	0.42	-0.47	0.99	0	0	0	0	0	0	0	0	0	0	0	0	1	1	0	1	1	1	0	1	1	0	0	0	0	0	1	0	0
5836	Cantherhines dumerilii	reef-associated	-0.27	0.66	-0.58	-0.61	0.10	0.67	-0.66	0.17	0.97	0	1	0	0	0	0	0	0	0	1	0	0	0	0	0	0	0	0	0	1	0	0	0	0	0	0	0	1	1
5838	Melichthys vidua	reef-associated	0.16	0.70	-0.74	-0.76	-3.26	0.59	-0.13	0.22	1.03	0	0	0	0	0	0	0	0	1	1	0	0	0	0	0	1	0	1	0	0	0	0	0	0	0	0	1	1	1
5839	Rhinecanthus aculeatus	reef-associated	1.67	0.69	-0.66	-0.56	0.59	0.69	-0.40	-0.07	1.00	0	1	1	0	1	0	0	1	0	1	0	0	1	1	0	1	0	1	0	1	1	0	0	0	0	0	1	1	1
5841	Sargocentron microstoma	reef-associated	0.59	0.72	-0.78	-0.85	0.32	0.53	0.27	-0.47	0.99	0	1	0	0	1	0	0	0	0	1	0	0	0	1	0	1	0	1	0	0	1	0	0	0	0	0	1	1	0
5842	Sufflamen chrysopterum	reef-associated	-1.13	0.70	-0.65	-0.40	0.76	0.66	-0.01	-0.07	1.04	0	0	0	0	0	0	0	0	0	0	0	0	0	0	0	0	0	0	0	0	0	0	0	0	0	0	0	1	0
5843	Nemipterus furcosus	reef-associated	1.02	0.75	-0.65	-0.22	1.26	0.46	0.68	-0.29	1.03	0	0	0	0	1	0	1	0	1	1	0	0	0	1	0	1	0	1	0	1	1	0	0	0	0	0	1	1	0
5844	Nemipterus tambuloides	demersal	-0.27	0.86	-1.06	0.56	-1.42	-0.16	0.97	-0.33	0.42	0	0	0	0	0	0	0	0	0	0	0	0	0	1	0	1	0	1	0	0	1	0	0	0	0	0	1	0	0
5855	Nemipterus zysron	demersal	-0.92	0.74	-0.69	0.12	-0.50	0.84	0.08	-0.08	0.86	0	0	0	0	0	0	0	0	0	0	0	0	0	0	0	1	0	0	0	0	0	0	0	0	0	0	0	1	0
5856	Parascolopsis aspinosa	demersal	-1.13	0.71	-0.14	1.87	-1.61	-0.37	0.08	-0.42	0.34	0	0	0	0	0	0	0	0	0	0	0	0	0	0	0	0	0	0	0	0	0	0	0	0	0	0	0	1	0
5857	Parascolopsis boesemani	demersal	-1.13	0.79	-0.68	1.76	-3.01	-2.61	0.08	-1.26	-0.30	0	0	0	0	0	0	0	0	0	0	0	0	0	0	0	0	0	0	0	0	0	0	0	0	0	0	0	1	0
5858	Parascolopsis eriomma	demersal	-0.92	0.75	-0.64	0.27	-0.59	0.66	0.08	0.09	0.76	0	0	0	0	0	0	0	0	0	0	0	0	0	0	0	1	0	0	0	0	0	0	0	0	0	0	0	1	0
5859	Parascolopsis townsendi	demersal	-1.13	0.67	0.10	1.76	-1.72	-0.74	0.08	-0.47	0.09	0	0	0	0	0	0	0	0	0	0	0	0	0	0	0	0	0	0	0	0	0	0	0	0	0	0	0	1	0
5860	Parascolopsis inermis	demersal	-0.92	0.74	-0.62	0.15	-0.34	0.50	0.08	-0.58	0.79	0	0	0	0	0	0	0	0	0	0	0	0	0	0	0	1	0	0	0	0	0	0	0	0	0	0	0	1	0
5862	Parascolopsis rufomaculatus	bathydemersal	-1.13	0.78	-0.62	-0.35	-1.29	-1.49	0.08	-0.73	0.63	0	0	0	0	0	0	0	0	0	0	0	0	0	0	0	0	0	0	0	0	0	0	0	0	0	0	0	1	0
5863	Parascolopsis tanyactis	demersal	-1.13	0.80	-0.84	-0.23	-0.34	-0.23	0.08	-0.42	1.01	0	0	0	0	0	0	0	0	0	0	0	0	0	0	0	0	0	0	0	0	0	0	0	0	0	0	0	1	0
5865	Pentapodus bifasciatus	reef-associated	-0.27	0.84	-1.08	-0.25	-1.21	-0.17	0.18	-0.47	1.05	0	0	0	0	1	0	0	0	0	0	0	0	0	0	0	1	0	1	0	0	0	0	0	0	0	0	1	1	0
5867	Pentapodus caninus	reef-associated	-0.49	0.81	-0.91	-0.22	-0.22	0.38	0.25	0.09	1.08	0	0	0	0	0	0	0	0	0	0	0	0	0	0	0	1	0	1	0	0	0	0	0	0	0	0	1	1	0
5868	Pentapodus emeryii	reef-associated	-0.06	0.80	-0.89	-0.15	-0.05	0.13	0.27	0.09	1.07	0	0	0	0	1	0	0	0	0	0	0	0	0	0	0	1	0	1	0	1	0	0	0	0	0	0	1	1	0
5869	Pentapodus nagasakiensis	reef-associated	-0.70	0.76	-0.66	-0.10	0.47	-0.02	-0.07	-0.47	1.04	0	0	0	0	1	0	0	0	0	0	0	0	0	0	0	1	0	0	0	0	0	0	0	0	0	0	0	1	0
5870	Pentapodus paradiseus	reef-associated	-0.27	0.56	-0.28	-0.74	0.72	-0.59	0.34	-0.07	1.04	0	0	0	0	1	0	0	0	0	0	0	0	0	0	0	1	0	1	0	0	0	0	0	0	0	0	1	1	0
5873	Pentapodus trivittatus	reef-associated	-0.27	0.84	-1.09	-0.20	-0.35	0.38	0.27	-0.14	1.02	0	0	0	0	1	0	0	0	0	0	0	0	0	0	0	1	0	1	0	0	0	0	0	0	0	0	1	1	0
5874	Scaevius milii	reef-associated	-0.70	0.74	-0.36	0.20	-0.41	-0.85	0.94	-0.47	0.98	0	0	0	0	0	0	0	0	0	0	0	0	0	0	0	0	0	1	0	0	0	0	0	0	0	0	1	1	0
5875	Scolopsis taenioptera	demersal	0.59	0.78	-0.77	-0.20	0.77	0.41	0.73	-0.07	1.07	0	0	0	0	1	0	1	1	0	1	0	0	0	1	0	1	0	1	0	0	0	0	0	0	0	0	1	1	0
5876	Scolopsis ciliata	reef-associated	-0.27	0.82	-0.95	0.00	-0.08	0.43	0.35	-0.25	0.99	0	0	0	0	1	0	0	0	0	0	0	0	0	0	0	1	0	1	0	0	0	0	0	0	0	0	1	1	0
5877	Scolopsis lineata	reef-associated	0.81	0.81	-0.92	-0.44	-0.08	0.45	0.53	-0.25	1.10	0	0	1	0	1	1	0	0	0	1	0	1	0	1	0	1	0	1	0	0	0	0	0	0	0	0	1	1	0
5878	Scolopsis margaritifera	reef-associated	0.16	0.80	-0.89	-0.27	0.39	0.44	0.25	-0.14	1.08	0	0	1	0	1	0	0	0	0	1	0	0	0	0	0	1	0	1	0	0	0	0	0	0	0	0	1	1	0
5879	Scolopsis monogramma	reef-associated	0.59	0.77	-0.75	-0.21	0.75	0.51	0.70	0.17	1.05	0	0	0	0	1	0	1	0	0	1	0	0	0	1	0	1	0	1	0	0	1	0	0	0	0	0	1	1	0
5880	Scolopsis temporalis	reef-associated	-1.13	0.81	-0.96	-0.32	-1.27	-0.07	0.08	0.09	1.19	0	0	0	0	0	0	0	0	0	0	0	0	0	0	0	0	0	0	0	0	0	0	0	0	0	0	0	1	0
5882	Scolopsis xenochroa	reef-associated	-0.70	0.81	-0.93	-0.04	-0.53	0.43	-0.16	-0.38	0.96	0	0	0	0	1	0	0	0	0	0	0	0	0	0	0	1	0	0	0	0	0	0	0	0	0	0	0	1	0
5883	Scolopsis vosmeri	reef-associated	-1.13	0.76	-0.65	0.55	-0.06	0.62	0.08	-0.25	0.83	0	0	0	0	0	0	0	0	0	0	0	0	0	0	0	0	0	0	0	0	0	0	0	0	0	0	0	1	0
5885	Scolopsis bilineata	reef-associated	-0.06	0.76	-0.82	-0.44	1.07	0.64	0.29	-0.25	1.05	0	0	0	0	1	0	0	0	0	1	0	0	0	0	0	1	0	1	0	0	0	0	0	0	0	0	1	1	0
5886	Scolopsis bimaculata	reef-associated	-0.27	0.64	-0.08	1.65	-0.87	-0.17	0.53	-0.04	0.41	0	0	0	0	0	0	0	0	0	1	0	0	0	0	0	1	0	1	0	1	0	0	0	0	0	0	1	0	0
5887	Scolopsis frenata	reef-associated	-0.70	0.62	-0.56	-0.89	-1.02	-0.82	-0.30	-0.21	0.84	0	0	0	0	1	0	0	0	0	0	0	0	0	0	0	1	0	0	0	0	0	0	0	0	0	0	0	1	0
5888	Scolopsis ghanam	reef-associated	0.16	0.67	-0.10	1.16	-0.42	-0.14	0.29	-0.07	0.44	0	0	0	0	1	0	0	0	0	1	0	0	0	0	0	1	0	1	0	1	0	0	0	0	0	0	1	1	0
5890	Scolopsis affinis	reef-associated	-0.70	0.78	-0.80	-0.23	-0.46	0.65	-0.30	-0.29	0.98	0	0	0	0	1	0	0	0	0	0	0	0	0	0	0	1	0	0	0	0	0	0	0	0	0	0	0	1	0
5891	Alopias pelagicus	pelagic-oceanic	-0.06	0.55	-0.42	-0.89	-0.45	1.95	1.80	2.37	-0.48	0	0	0	0	0	0	0	0	1	1	0	0	0	0	0	0	0	1	0	0	1	0	0	0	0	0	1	1	0
5892	Brachaelurus waddi	reef-associated	-0.27	0.15	0.07	-0.47	-0.39	-1.00	0.68	1.33	0.62	0	1	0	0	0	0	0	0	1	0	0	0	0	0	0	1	0	1	0	0	0	0	0	0	0	0	1	0	0
5895	Nebrius ferrugineus	reef-associated	0.59	0.71	-0.57	-0.37	-0.09	0.82	0.87	2.29	0.91	1	1	0	0	0	0	0	0	1	1	0	0	0	0	0	1	0	1	0	1	1	0	0	0	0	0	1	0	0
5896	Chaenogaleus macrostoma	demersal	-0.06	0.77	-0.59	1.06	-1.63	0.53	1.30	1.13	0.64	0	0	0	0	0	0	0	0	1	1	0	0	0	0	0	1	0	1	0	0	1	0	0	0	0	0	1	0	0
5897	Hemigaleus microstoma	demersal	-0.06	0.76	-0.70	-0.03	-0.95	0.46	1.80	1.26	0.96	0	0	0	0	0	0	0	0	1	1	0	0	0	0	0	1	0	1	0	0	0	0	0	0	0	0	1	1	0
5898	Hemipristis elongata	demersal	-0.06	0.61	-0.24	-0.04	-0.71	0.13	1.80	2.00	0.78	0	0	0	0	0	0	0	0	1	0	0	0	0	1	0	1	0	1	0	0	0	1	0	0	0	0	1	0	0
5900	Chiloscyllium indicum	demersal	-0.49	0.80	-0.87	0.78	-0.93	0.34	0.90	0.70	0.77	0	0	0	0	0	0	0	0	0	0	0	0	0	0	0	0	0	1	0	0	1	0	0	0	0	0	1	1	0
5901	Chiloscyllium arabicum	demersal	-0.06	0.66	0.07	2.53	-1.40	-0.68	1.04	0.88	0.21	0	0	0	0	0	0	0	0	1	1	0	0	0	0	0	1	0	1	0	0	1	0	0	0	0	0	1	0	0
5903	Chiloscyllium punctatum	reef-associated	-0.49	0.75	-0.71	-0.21	0.01	0.70	1.04	1.32	0.94	0	0	0	0	0	0	0	0	0	0	0	0	0	0	0	0	0	1	0	0	1	0	0	0	0	0	1	1	0
5906	Hemiscyllium ocellatum	reef-associated	0.16	0.52	-0.16	-0.59	-0.80	-0.64	0.17	1.20	0.99	0	0	0	0	1	0	0	0	0	1	0	0	0	1	0	1	0	1	0	0	0	0	0	0	0	0	1	1	0
5908	Hemiscyllium trispeculare	reef-associated	-1.13	0.77	-0.55	0.15	-1.12	-0.61	0.08	0.90	0.97	0	0	0	0	0	0	0	0	0	0	0	0	0	0	0	0	0	0	0	0	0	0	0	0	0	0	0	1	0
5909	Megachasma pelagios	pelagic-oceanic	0.16	0.25	-0.26	-0.93	-1.43	2.32	0.39	2.83	-0.68	0	1	0	0	0	0	0	0	0	0	0	0	0	1	0	1	0	1	0	0	1	0	0	0	0	0	1	1	0
5910	Mitsukurina owstoni	bathydemersal	0.37	-0.11	0.16	-0.11	-0.48	0.42	1.18	2.95	0.00	0	0	0	0	0	0	0	0	1	1	0	1	0	1	0	1	0	1	0	0	1	0	0	0	0	0	1	0	0
5921	Gollum attenuatus	bathydemersal	1.02	-0.67	0.30	-0.63	0.48	-0.86	0.89	1.20	-0.46	0	0	0	0	0	0	0	0	1	1	0	0	0	1	0	1	1	1	0	1	1	1	0	0	0	0	1	1	0
5923	Pseudocarcharias kamoharai	pelagic-oceanic	-0.06	0.20	-0.03	-1.05	-0.04	2.04	1.30	1.23	-0.78	0	0	0	0	0	0	0	0	1	0	0	0	0	1	0	1	0	1	0	0	1	0	0	0	0	0	1	0	0
5924	Furgaleus macki	demersal	0.59	-0.77	-0.21	-0.53	-0.36	-0.77	0.51	1.60	-0.69	0	0	0	0	1	0	0	0	1	1	0	0	0	1	0	1	0	1	0	0	0	0	0	0	0	0	1	1	1
5926	Hemitriakis japanica	demersal	0.81	-0.18	2.28	-0.24	-0.85	-0.38	0.59	1.23	0.20	0	0	1	0	1	0	0	0	1	1	0	0	0	1	0	1	0	1	0	0	1	0	0	0	0	0	1	1	0
5929	Iago omanensis	bathydemersal	1.45	0.68	0.00	1.20	-1.55	-0.55	0.92	0.14	-0.28	0	0	1	0	1	0	1	1	1	1	0	0	0	1	0	1	0	1	0	0	1	0	0	0	0	0	1	1	1
5930	Iago garricki	bathydemersal	-0.92	0.59	-0.56	-0.96	-1.77	-0.42	1.80	0.85	0.78	0	0	0	0	0	0	0	0	1	1	0	0	0	0	0	0	0	0	0	0	0	0	0	0	0	0	0	0	0
5937	Mustelus schmitti	demersal	0.59	-0.82	2.09	3.69	0.75	-1.98	-0.16	1.05	-1.79	0	0	1	0	1	0	0	0	1	1	0	0	0	1	0	1	0	1	0	0	0	0	0	0	0	0	1	1	0
5941	Mustelus manazo	demersal	1.67	0.54	-0.06	-0.18	-0.31	0.49	0.15	1.92	0.83	0	0	1	0	1	0	1	0	1	1	0	0	0	1	1	1	0	1	0	0	1	1	0	0	0	0	1	1	1
5943	Mustelus antarcticus	demersal	0.37	-0.74	-0.07	-0.39	0.97	-0.46	1.71	1.58	-0.60	0	0	0	0	0	0	0	0	1	1	0	0	0	1	0	1	0	1	0	0	1	0	0	0	0	0	1	1	0
5944	Mustelus fasciatus	demersal	0.16	-1.12	1.41	1.79	-1.57	-1.03	0.37	1.54	-1.94	0	0	0	0	0	0	0	1	0	1	0	0	0	1	0	1	0	1	0	0	1	0	0	0	0	0	1	0	0
5948	Triakis megalopterus	demersal	1.24	-0.42	-0.09	2.61	-0.76	-1.82	1.30	1.48	-0.45	0	0	1	0	0	0	1	1	1	1	0	0	0	1	0	1	0	1	0	0	1	1	0	0	0	0	1	1	0
5950	Zanclus cornutus	reef-associated	0.81	0.69	-0.61	-0.52	1.60	0.91	-1.65	-0.33	0.85	0	1	1	0	1	0	0	0	0	1	0	0	1	1	0	1	0	0	0	0	0	0	0	0	0	0	1	1	1
5951	Zebrasoma scopas	reef-associated	-1.13	0.70	-0.73	-0.78	1.49	0.57	-2.49	0.22	1.01	0	0	0	0	0	0	0	0	0	0	0	0	0	0	0	0	0	0	0	0	0	0	0	0	0	0	0	0	1
5952	Paracirrhites forsteri	reef-associated	-0.49	0.66	-0.62	-0.75	0.87	0.45	1.45	-0.38	0.98	0	0	0	0	0	0	0	0	0	0	0	0	0	0	0	1	0	1	0	0	1	0	0	0	0	0	1	0	0
5954	Hippocampus histrix	reef-associated	-0.92	0.71	-0.69	-0.28	-0.44	0.89	-0.01	-0.63	0.93	0	0	0	0	0	0	0	0	0	0	0	0	0	0	0	1	0	0	0	0	0	0	0	0	0	0	0	1	0
5960	Corythoichthys haematopterus	reef-associated	-0.27	0.76	-0.84	-0.48	0.21	0.63	0.53	-0.48	1.06	0	0	0	0	0	0	0	0	0	0	0	0	1	1	0	1	0	0	0	0	1	0	0	0	0	0	1	0	0
5961	Corythoichthys intestinalis	reef-associated	1.02	0.76	-0.91	-0.94	-0.10	0.24	-0.35	-0.69	1.03	0	0	0	0	0	0	0	1	0	1	0	1	1	1	1	1	0	1	0	0	1	0	0	0	0	0	1	1	0
5965	Corythoichthys schultzi	reef-associated	-0.70	0.69	-0.72	-0.75	-0.43	0.62	0.51	-0.69	0.99	0	0	0	0	0	0	0	0	0	0	0	0	0	0	0	1	0	0	0	0	1	0	0	0	0	0	1	0	0
5972	Dunckerocampus dactyliophorus	reef-associated	-0.70	0.75	-0.82	-0.64	0.07	0.64	0.54	-0.52	1.03	0	0	0	0	0	0	0	0	0	0	0	0	0	0	0	1	0	0	0	0	1	0	0	0	0	0	1	0	0
5980	Syngnathoides biaculeatus	reef-associated	-0.06	0.72	-0.73	-0.39	0.27	0.79	0.30	-0.10	0.98	0	0	0	0	0	0	0	0	0	0	0	0	0	1	0	1	0	1	0	0	1	0	0	0	0	0	1	1	0
5981	Trachyrhamphus bicoarctatus	reef-associated	-0.70	0.73	-0.67	-0.25	-0.43	0.80	0.51	0.22	0.98	0	0	0	0	0	0	0	0	0	0	0	0	0	0	0	1	0	0	0	0	1	0	0	0	0	0	1	0	0
5983	Mulloidichthys flavolineatus	reef-associated	1.24	0.69	-0.68	-0.63	0.71	0.73	0.03	0.29	0.97	0	0	1	0	1	0	1	1	1	1	0	0	0	1	0	1	0	1	0	1	0	0	0	0	0	0	1	1	0
5984	Mulloidichthys vanicolensis	reef-associated	-0.27	0.67	-0.58	-0.56	0.33	0.74	0.25	0.17	0.90	0	0	0	0	1	0	0	0	0	0	0	0	0	0	0	1	0	1	0	0	0	0	0	0	0	0	1	1	0
5985	Mulloidichthys pfluegeri	reef-associated	-0.49	0.68	-0.67	-0.78	-1.32	0.49	0.73	0.22	0.96	0	0	0	0	0	0	0	0	0	0	0	0	0	0	0	1	0	1	0	0	0	0	0	0	0	0	1	1	0
5986	Parupeneus barberinoides	reef-associated	-0.27	0.73	-0.71	-0.65	0.26	0.48	-0.11	-0.07	1.04	0	0	0	0	1	0	0	0	0	1	0	0	0	0	0	1	0	0	0	1	0	0	0	0	0	0	0	1	0
5987	Parupeneus barberinus	reef-associated	0.59	0.61	-0.58	-0.54	0.71	0.85	-0.18	0.62	0.90	0	0	1	1	1	0	1	0	0	1	0	0	1	1	0	1	0	0	0	0	0	0	0	0	0	0	0	1	0
5988	Parupeneus trifasciatus	reef-associated	-0.27	0.65	-0.66	-0.23	0.27	-0.29	0.15	0.09	0.86	0	0	0	0	1	0	0	0	0	0	0	0	0	0	0	1	0	1	0	0	0	0	0	0	0	0	1	1	0
5989	Parupeneus ciliatus	reef-associated	-0.70	0.60	-0.37	-0.50	0.32	0.55	-0.23	0.17	0.89	0	0	0	0	0	0	0	0	0	0	0	0	1	1	0	1	0	0	0	0	0	0	0	0	0	0	0	0	0
5990	Parupeneus cyclostomus	reef-associated	-0.06	0.69	-0.65	-0.40	0.54	0.92	1.08	0.44	0.83	0	0	0	0	0	0	0	0	0	0	0	0	0	1	0	1	0	1	0	0	1	0	0	0	0	0	1	1	0
5991	Parupeneus heptacanthus	reef-associated	0.16	0.69	-0.60	-0.38	0.89	0.78	0.70	0.11	0.91	0	0	0	0	1	0	0	0	0	0	0	0	0	1	0	1	0	1	0	0	1	0	0	0	0	0	1	1	0
5992	Parupeneus indicus	reef-associated	-1.13	0.78	-0.79	-0.17	0.53	0.46	0.08	0.34	1.05	0	0	0	0	0	0	0	0	0	0	0	0	0	0	0	0	0	0	0	0	0	0	0	0	0	0	0	1	0
5993	Parupeneus multifasciatus	reef-associated	0.37	0.70	-0.71	-0.78	1.14	0.52	0.27	0.09	1.00	0	0	0	0	0	0	0	1	0	1	0	1	0	1	0	1	0	1	0	0	0	0	0	0	0	0	1	1	0
5994	Parupeneus pleurostigma	reef-associated	0.16	0.67	-0.62	-0.64	0.06	0.70	-0.09	0.03	0.94	0	0	1	0	1	0	0	0	0	0	0	0	0	1	0	1	0	1	0	1	0	0	0	0	0	0	0	1	0
5996	Gerres oyena	reef-associated	0.81	0.68	-0.52	-0.18	0.71	0.64	-1.26	-0.07	0.99	0	0	1	0	1	0	0	0	0	0	0	0	1	1	1	1	0	0	0	0	1	0	0	0	0	0	1	1	1
5997	Dichistius capensis	reef-associated	-0.70	-0.56	-0.07	3.90	0.28	-1.57	-0.26	0.91	-0.72	0	0	0	0	0	0	0	0	0	1	0	0	1	0	0	1	0	0	0	0	0	0	0	0	0	0	0	0	0
6005	Epinephelus albomarginatus	reef-associated	-0.06	0.19	-0.23	0.58	0.98	-1.98	1.23	1.13	0.39	0	0	0	0	0	0	0	0	1	1	0	0	0	0	0	0	0	1	0	0	1	0	0	0	0	0	1	1	0
6006	Pomadasys kaakan	reef-associated	0.16	0.68	-0.52	0.04	0.69	0.73	0.01	0.91	0.93	0	0	0	0	1	0	0	0	0	0	0	0	0	1	0	1	0	1	0	0	1	0	0	0	0	0	1	1	0
6015	Ctenochaetus strigosus	reef-associated	-1.13	0.67	-0.66	-0.92	0.49	0.26	-2.49	-0.79	1.05	0	0	0	0	0	0	0	0	0	0	0	0	0	0	0	0	0	0	0	0	0	0	0	0	0	0	0	0	1
6017	Paracanthurus hepatus	reef-associated	-0.92	0.71	-0.71	-0.54	0.17	0.70	-0.09	-0.04	1.02	0	0	0	0	0	0	0	0	0	0	0	0	0	0	0	0	0	0	0	0	0	0	0	0	0	0	0	1	1
6018	Zebrasoma flavescens	reef-associated	-1.13	0.73	-0.77	-0.78	0.66	0.29	-2.49	-0.47	1.07	0	0	0	0	0	0	0	0	0	0	0	0	0	0	0	0	0	0	0	0	0	0	0	0	0	0	0	0	1
6020	Naso brachycentron	reef-associated	-0.92	0.76	-0.83	-0.55	-0.85	0.73	-1.34	1.03	1.01	0	0	0	0	0	0	0	0	0	0	0	0	0	0	0	0	0	0	0	0	0	0	0	0	0	0	0	1	1
6022	Naso lopezi	reef-associated	0.16	0.80	-0.92	-0.59	-1.22	0.33	-0.97	0.62	1.09	0	0	0	0	0	0	0	1	0	1	0	0	0	1	1	1	0	0	0	0	0	0	0	0	0	0	0	1	1
6024	Naso vlamingii	reef-associated	-0.92	0.75	-0.84	-0.76	0.12	0.41	-2.22	0.62	1.06	0	0	0	0	0	0	0	0	0	0	0	0	0	0	0	0	0	0	0	0	0	0	0	0	0	0	0	1	1
6025	Balistapus undulatus	reef-associated	1.02	0.75	-0.79	-0.57	1.12	0.67	-0.14	-0.07	1.01	1	1	0	0	1	0	0	0	0	1	0	0	0	1	0	1	0	1	0	1	0	0	0	0	0	0	1	1	1
6026	Balistoides viridescens	reef-associated	0.16	0.74	-0.81	-0.58	0.39	0.78	-0.21	0.85	0.99	0	1	0	1	1	0	0	0	0	1	0	0	0	0	0	1	0	0	0	1	0	0	0	0	0	0	0	1	0
6027	Pseudobalistes flavimarginatus	reef-associated	0.59	0.71	-0.72	-0.45	-0.13	0.79	-1.15	0.62	0.99	0	0	0	0	0	1	0	1	0	1	0	0	0	1	0	1	1	0	0	1	0	0	0	0	0	0	0	1	1
6032	Exallias brevis	reef-associated	-0.27	0.69	-0.74	-0.73	0.02	0.62	-0.55	-0.79	1.01	1	1	0	0	0	0	0	0	0	0	0	0	0	0	0	0	0	0	0	0	1	0	0	0	0	0	1	0	1
6033	Ecsenius bicolor	reef-associated	-1.13	0.75	-0.81	-0.59	0.47	0.67	-2.49	-1.07	1.04	0	0	0	0	0	0	0	0	0	0	0	0	0	0	0	0	0	0	0	0	0	0	0	0	0	0	0	0	1
6034	Ecsenius opsifrontalis	reef-associated	-1.13	0.82	-1.08	-1.08	-1.09	-0.15	-2.49	-1.85	1.05	0	0	0	0	0	0	0	0	0	0	0	0	0	0	0	0	0	0	0	0	0	0	0	0	0	0	0	0	1
6036	Ecsenius yaeyamaensis	reef-associated	-1.13	0.77	-0.80	-0.59	0.33	0.28	-2.49	-1.67	1.12	0	0	0	0	0	0	0	0	0	0	0	0	0	0	0	0	0	0	0	0	0	0	0	0	0	0	0	0	1
6037	Entomacrodus caudofasciatus	reef-associated	-1.13	0.73	-0.82	-0.79	-0.28	0.33	-2.49	-1.64	1.07	0	0	0	0	0	0	0	0	0	0	0	0	0	0	0	0	0	0	0	0	0	0	0	0	0	0	0	0	1
6039	Entomacrodus decussatus	reef-associated	-1.13	0.77	-0.89	-0.68	-0.37	0.38	-2.49	-0.52	1.06	0	0	0	0	0	0	0	0	0	0	0	0	0	0	0	0	0	0	0	0	0	0	0	0	0	0	0	0	1
6040	Entomacrodus niuafoouensis	reef-associated	-1.13	0.67	-0.74	-1.06	-1.02	0.44	-2.49	-0.98	0.95	0	0	0	0	0	0	0	0	0	0	0	0	0	0	0	0	0	0	0	0	0	0	0	0	0	0	0	0	1
6041	Entomacrodus sealei	reef-associated	-1.13	0.73	-0.94	-1.22	-0.87	-0.03	-2.49	-1.39	0.95	0	0	0	0	0	0	0	0	0	0	0	0	0	0	0	0	0	0	0	0	0	0	0	0	0	0	0	0	1
6043	Entomacrodus striatus	reef-associated	-1.13	0.72	-0.76	-0.55	0.26	0.68	-2.49	-1.07	1.02	0	0	0	0	0	0	0	0	0	0	0	0	0	0	0	0	0	0	0	0	0	0	0	0	0	0	0	0	1
6045	Glyptoparus delicatulus	reef-associated	-1.13	0.74	-0.82	-0.74	-0.64	0.47	-2.49	-1.85	1.06	0	0	0	0	0	0	0	0	0	0	0	0	0	0	0	0	0	0	0	0	0	0	0	0	0	0	0	0	1
6047	Blenniella chrysospilos	reef-associated	-0.92	0.73	-0.80	-0.74	0.00	0.54	-1.65	-0.90	1.05	0	0	0	0	0	0	0	0	0	0	0	0	0	0	0	0	0	0	0	0	0	0	0	0	0	0	0	1	1
6049	Istiblennius edentulus	reef-associated	-1.13	0.72	-0.75	-0.50	1.06	0.56	-2.49	-0.69	1.02	0	0	0	0	0	0	0	0	0	0	0	0	0	0	0	0	0	0	0	0	0	0	0	0	0	0	0	0	1
6050	Istiblennius lineatus	reef-associated	-1.13	0.74	-0.77	-0.41	0.50	0.62	-2.49	-0.76	1.01	0	0	0	0	0	0	0	0	0	0	0	0	0	0	0	0	0	0	0	0	0	0	0	0	0	0	0	0	1
6051	Blenniella periophthalmus	reef-associated	-0.06	0.71	-0.74	-0.52	0.24	0.52	-0.23	-0.76	1.02	0	0	0	0	0	0	0	0	0	1	0	0	0	0	0	1	0	0	0	0	1	0	0	0	0	0	1	1	1
6052	Litobranchus fowleri	reef-associated	-1.13	0.85	-1.18	-0.58	-1.83	-0.26	-2.49	-2.21	1.18	0	0	0	0	0	0	0	0	0	0	0	0	0	0	0	0	0	0	0	0	0	0	0	0	0	0	0	0	1
6053	Nannosalarias nativitatis	reef-associated	-1.13	0.75	-0.82	-0.71	-0.31	0.53	-2.49	-1.85	1.07	0	0	0	0	0	0	0	0	0	0	0	0	0	0	0	0	0	0	0	0	0	0	0	0	0	0	0	0	1
6055	Praealticus natalis	reef-associated	-1.13	0.83	-1.18	-1.32	-2.22	-0.76	-2.49	-1.39	1.03	0	0	0	0	0	0	0	0	0	0	0	0	0	0	0	0	0	0	0	0	0	0	0	0	0	0	0	0	1
6056	Rhabdoblennius rhabdotrachelus	reef-associated	-1.13	0.71	-0.92	-1.32	-0.97	-0.37	-2.49	-2.05	0.87	0	0	0	0	0	0	0	0	0	0	0	0	0	0	0	0	0	0	0	0	0	0	0	0	0	0	0	0	1
6057	Rhabdoblennius snowi	reef-associated	-1.13	0.79	-1.01	-1.17	-0.62	-0.08	-2.49	-1.52	1.02	0	0	0	0	0	0	0	0	0	0	0	0	0	0	0	0	0	0	0	0	0	0	0	0	0	0	0	0	1
6058	Salarias fasciatus	reef-associated	-0.92	0.74	-0.79	-0.48	0.58	0.66	-2.49	-0.83	1.04	0	0	0	0	0	0	0	0	0	0	0	0	0	0	0	0	0	0	0	0	0	0	0	0	0	0	0	1	1
6060	Salarias luctuosus	reef-associated	-0.92	0.22	1.11	-0.95	-0.32	-2.14	-2.49	-1.85	0.97	0	0	0	0	0	0	0	0	0	0	0	0	0	0	0	0	0	0	0	0	0	0	0	0	0	0	0	1	1
6061	Stanulus seychellensis	reef-associated	-1.13	0.74	-0.87	-0.92	-0.68	0.29	-2.49	-2.08	1.04	0	0	0	0	0	0	0	0	0	0	0	0	0	0	0	0	0	0	0	0	0	0	0	0	0	0	0	0	1
6065	Aspidontus dussumieri	reef-associated	-1.13	0.65	-0.53	-0.57	-0.47	0.64	-2.49	-0.98	0.96	0	0	0	0	0	0	0	0	0	0	0	0	0	0	0	0	0	0	0	0	0	0	0	0	0	0	0	0	1
6066	Aspidontus taeniatus	reef-associated	-0.27	0.76	-0.84	-0.67	-0.05	0.54	0.51	-1.02	1.07	0	0	0	1	1	0	0	0	0	0	0	0	0	0	0	0	0	1	0	0	0	0	0	0	0	0	1	1	0
6067	Meiacanthus atrodorsalis	reef-associated	-1.13	0.75	-0.84	-0.82	0.36	0.33	-0.01	-1.07	1.09	0	0	0	0	0	0	0	0	0	0	0	0	0	0	0	0	0	0	0	0	0	0	0	0	0	0	0	1	0
6073	Petroscirtes breviceps	reef-associated	-0.70	0.71	-0.64	-0.19	0.36	0.61	-1.72	-1.07	0.99	0	0	0	0	0	0	0	0	0	0	0	0	0	0	0	1	0	0	0	0	0	0	0	0	0	0	0	1	1
6074	Petroscirtes mitratus	reef-associated	-0.70	0.69	-0.60	-0.27	0.07	0.66	-1.72	-1.32	1.00	0	0	0	0	0	0	0	0	0	0	0	0	0	0	0	0	0	0	0	0	1	0	0	0	0	0	1	0	1
6076	Petroscirtes variabilis	reef-associated	-0.06	0.77	-0.82	-0.15	-0.29	0.65	-0.61	-0.76	1.01	0	0	0	0	0	0	0	0	0	0	0	0	1	0	0	1	0	1	0	0	1	0	0	0	0	0	1	0	1
6338	Croilia mossambica	demersal	1.02	0.26	-0.26	0.20	-1.31	-2.11	-0.33	-1.67	0.61	0	0	1	0	1	0	1	1	0	1	0	0	0	1	1	1	0	0	0	0	1	0	0	0	0	0	1	1	0
6358	Chirocentrus dorab	reef-associated	-0.70	0.77	-0.75	0.06	0.34	0.60	1.62	1.13	0.93	0	0	0	0	0	0	0	0	0	0	0	0	0	0	0	0	0	1	0	0	1	0	0	0	0	0	1	0	0
6360	Caranx papuensis	reef-associated	-0.06	0.68	-0.63	-0.42	0.14	0.54	1.02	1.00	1.02	0	0	0	0	0	0	0	0	0	0	0	0	0	1	0	1	0	1	0	0	1	0	0	0	0	0	1	1	0
6364	Plectorhinchus chaetodonoides	reef-associated	-0.27	0.78	-0.86	-0.44	0.19	0.59	0.65	0.80	1.06	0	0	0	0	0	0	0	0	0	1	0	0	0	0	0	1	0	1	0	0	1	0	0	0	0	0	1	0	0
6366	Plectorhinchus gibbosus	reef-associated	0.16	0.73	-0.74	-0.26	0.09	0.80	0.96	0.85	0.97	0	0	0	0	1	0	0	0	0	0	0	0	0	1	0	1	0	1	0	0	1	0	0	0	0	0	1	1	0
6370	Plectorhinchus picus	reef-associated	-0.27	0.68	-0.60	-0.43	0.11	0.64	0.68	0.96	1.00	0	0	0	0	0	0	0	0	0	1	0	0	0	0	0	1	0	1	0	0	1	0	0	0	0	0	1	0	0
6381	Dasyatis brevicaudata	demersal	0.16	0.13	-0.23	-0.37	0.76	0.38	0.72	2.59	0.49	0	0	0	0	0	0	1	0	1	1	0	0	0	0	0	1	0	1	0	0	1	0	0	0	0	0	1	0	0
6386	Inimicus japonicus	demersal	-0.70	-0.07	2.01	-0.08	-0.34	-0.32	1.28	-0.10	0.33	0	0	0	0	0	0	0	0	0	0	0	0	0	0	0	0	0	1	0	0	1	0	0	0	0	0	1	0	0
6396	Cephalopholis argus	reef-associated	0.16	0.72	-0.69	-0.52	1.22	0.75	1.21	0.62	0.97	0	0	0	0	1	0	0	0	0	0	0	0	0	1	0	1	0	1	0	0	1	0	0	0	0	0	1	1	0
6399	Lactoria cornuta	reef-associated	-1.13	0.64	-0.45	-0.03	0.53	0.62	0.08	0.36	0.92	0	0	0	0	0	0	0	0	0	0	0	0	0	0	0	0	0	0	0	0	0	0	0	0	0	0	0	1	0
6400	Arothron nigropunctatus	reef-associated	-0.06	0.71	-0.70	-0.53	0.58	0.68	-0.66	0.03	1.05	1	1	0	0	0	0	0	0	0	1	0	0	0	0	0	1	0	0	0	0	0	0	0	0	0	0	0	1	1
6407	Chilomycterus schoepfii	reef-associated	1.67	0.22	1.32	0.98	1.24	-0.83	0.08	-0.14	-0.13	0	0	1	0	1	0	1	1	0	1	0	0	1	1	1	1	0	1	0	1	0	0	0	0	0	0	1	1	1
6408	Cirrhitus rivulatus	reef-associated	-0.49	0.47	0.30	0.21	0.49	-1.20	0.97	0.62	0.26	0	0	0	0	0	0	0	0	0	0	0	0	0	0	0	1	0	1	0	0	0	0	0	1	0	0	1	0	0
6422	Rajella lintea	bathydemersal	-0.06	-2.21	0.29	-0.43	-1.04	-0.09	0.29	1.34	-1.66	0	0	0	0	1	0	0	0	0	0	0	0	0	0	0	1	0	1	0	0	1	0	0	0	0	0	1	1	0
6433	Choerodon schoenleinii	reef-associated	-0.49	0.71	-0.67	-0.44	0.38	0.65	-0.13	1.13	1.05	0	0	0	0	0	0	0	0	0	1	0	0	0	0	0	1	0	1	0	1	0	0	0	0	0	0	0	0	0
6438	Scarus tricolor	reef-associated	-1.13	0.75	-0.78	-0.39	-0.40	0.69	-2.49	-0.19	1.03	0	0	0	0	0	0	0	0	0	0	0	0	0	0	0	0	0	0	0	0	0	0	0	0	0	0	0	0	1
6439	Epinephelus malabaricus	reef-associated	-0.06	0.73	-0.68	-0.05	0.09	0.87	1.21	1.98	0.87	0	0	0	0	0	0	0	0	0	1	0	0	0	1	0	1	0	1	0	0	1	0	0	0	0	0	1	0	0
6444	Cephalopholis boenak	reef-associated	-0.27	0.75	-0.75	-0.21	0.87	0.74	0.65	-0.07	0.98	0	0	0	0	0	0	0	0	0	0	0	0	0	1	0	1	0	1	0	0	1	0	0	0	0	0	1	0	0
6447	Cephalopholis hemistiktos	reef-associated	-0.27	0.70	0.99	1.23	-0.47	-0.61	0.97	0.09	-0.50	0	0	0	0	0	0	0	0	0	0	0	0	0	1	0	1	0	1	0	0	1	0	0	0	0	0	1	0	0
6450	Cephalopholis miniata	reef-associated	-0.06	0.71	-0.65	-0.39	0.46	0.78	1.21	0.44	0.95	0	0	0	0	0	0	0	0	0	0	0	0	0	1	0	1	0	1	0	0	1	0	0	0	0	0	1	0	1
6453	Cephalopholis sexmaculata	reef-associated	-0.49	0.73	-0.73	-0.44	-0.47	0.75	0.94	0.44	0.94	0	0	0	0	0	0	0	0	0	0	0	0	0	0	0	1	0	1	0	0	1	0	0	0	0	0	1	0	0
6456	Cephalopholis urodeta	reef-associated	-0.49	0.73	-0.79	-0.69	0.85	0.60	0.97	-0.14	1.04	0	0	0	0	0	0	0	0	0	0	0	0	0	0	0	1	0	1	0	0	1	0	0	0	0	0	1	0	0
6465	Epinephelus coioides	reef-associated	-0.06	0.73	-0.68	0.02	0.42	0.90	0.85	1.31	0.86	0	0	0	0	0	0	0	0	0	1	0	0	0	1	0	1	0	1	0	0	1	0	0	0	0	0	1	0	0
6468	Epinephelus lanceolatus	reef-associated	0.16	0.71	-0.73	-0.54	-0.36	0.89	0.94	2.12	0.89	0	0	0	0	0	0	0	0	0	0	0	0	0	0	0	1	0	1	0	1	1	1	0	1	0	0	1	0	0
6472	Epinephelus ongus	reef-associated	-0.27	0.75	-0.78	-0.45	0.01	0.73	0.94	0.22	1.00	0	0	0	0	0	0	0	0	0	0	0	0	0	1	0	1	0	1	0	0	1	0	0	0	0	0	1	0	0
6475	Epinephelus quoyanus	reef-associated	0.16	0.72	-0.58	-0.25	0.44	0.28	0.32	0.22	1.10	0	0	0	0	1	0	0	0	0	0	0	0	0	1	0	1	0	1	0	0	1	0	0	0	0	0	1	1	0
6491	Enchelynassa canina	reef-associated	-0.27	0.72	-0.81	-0.84	-0.96	0.47	1.80	2.04	1.03	0	0	0	0	0	0	0	0	1	1	0	0	0	0	0	0	0	1	0	0	1	0	0	0	0	0	1	0	0
6502	Pseudanthias tuka	reef-associated	-0.70	0.78	-0.86	-0.50	-0.02	0.42	0.20	-0.98	1.09	0	0	0	0	0	0	0	0	0	0	0	0	0	0	0	1	0	0	0	0	1	0	0	0	0	0	1	0	0
6504	Pomacanthus imperator	reef-associated	-0.70	0.70	-0.68	-0.47	0.68	0.77	-1.29	0.22	0.97	0	0	0	0	0	0	0	0	0	0	0	0	0	0	0	0	0	0	0	0	0	0	0	0	0	0	1	1	1
6505	Myripristis vittata	reef-associated	-0.27	0.70	-0.74	-0.83	-0.20	0.44	0.59	-0.25	1.01	0	0	0	0	0	0	0	0	0	0	0	0	0	0	0	1	0	1	0	0	1	0	0	0	0	0	1	1	0
6506	Myripristis adusta	reef-associated	-0.92	0.75	-0.81	-0.56	-0.19	0.67	-0.09	0.09	1.03	0	0	0	0	0	0	0	0	0	0	0	0	0	1	0	0	0	0	0	0	0	0	0	0	0	0	0	1	0
6507	Sargocentron spiniferum	reef-associated	0.81	0.71	-0.72	-0.69	0.65	0.64	0.59	0.46	0.97	0	1	0	0	1	0	1	0	0	1	0	0	0	1	0	1	0	1	0	0	1	0	0	0	0	0	1	1	0
6508	Chaetodon xanthurus	reef-associated	-0.92	0.79	-0.83	-0.36	-0.55	0.18	-1.09	-0.83	1.11	0	0	0	0	0	0	0	0	0	0	0	0	0	0	0	0	0	0	0	0	0	0	0	0	0	0	0	1	1
6509	Amphiprion ocellaris	reef-associated	0.59	0.82	-0.95	-0.12	0.34	0.14	-1.05	-1.07	1.06	1	1	0	0	0	0	0	0	0	0	0	0	1	1	0	1	0	0	0	0	1	0	0	0	0	0	1	1	1
6513	Chaetodon aureofasciatus	reef-associated	-1.13	0.58	-0.39	-0.68	1.16	-0.18	-0.19	-0.94	1.02	0	1	0	0	0	0	0	0	0	0	0	0	0	0	0	0	0	0	0	0	0	0	0	0	0	0	0	0	0
6514	Chaetodon austriacus	reef-associated	-1.13	0.64	0.77	0.06	-0.65	-1.05	-0.19	-0.90	-1.02	0	1	0	0	0	0	0	0	0	0	0	0	0	0	0	0	0	0	0	0	0	0	0	0	0	0	0	0	0
6515	Chaetodon adiergastos	reef-associated	-1.13	0.82	-0.98	-0.11	-0.23	0.15	0.08	-0.47	1.09	0	0	0	0	0	0	0	0	0	0	0	0	0	0	0	0	0	0	0	0	0	0	0	0	0	0	0	1	0
6516	Chaetodon assarius	reef-associated	-0.92	-0.25	-0.17	-0.34	-0.63	-1.08	-1.38	-0.90	0.11	0	0	0	0	0	0	0	0	0	0	0	0	0	0	0	0	0	0	0	0	0	0	0	0	0	0	0	1	1
6522	Amphiprion frenatus	reef-associated	-0.06	0.78	-0.76	-0.16	0.03	0.23	-1.36	-0.83	1.04	0	0	0	0	0	0	0	0	0	0	0	0	1	1	0	1	0	0	0	0	0	0	0	0	0	0	1	1	1
6523	Amphiprion sandaracinos	reef-associated	-0.92	0.81	-0.94	-0.42	-0.63	0.25	-1.27	-0.83	1.14	0	0	0	0	0	0	0	0	0	0	0	0	0	0	0	0	0	0	0	0	0	0	0	0	0	0	0	1	1
6525	Apolemichthys trimaculatus	reef-associated	-0.70	0.72	-0.69	-0.49	0.05	0.62	-1.39	-0.21	1.06	0	0	0	0	0	0	0	0	0	0	0	0	0	0	0	0	0	0	0	0	0	0	0	0	0	0	1	1	1
6527	Chaetodon flavirostris	reef-associated	-0.70	0.42	-0.29	-1.10	0.78	-0.53	-0.81	-0.47	0.90	0	1	0	0	0	0	0	0	0	0	0	0	0	0	0	0	0	0	0	0	0	0	0	0	0	0	0	1	1
6532	Oplegnathus fasciatus	reef-associated	-0.92	-0.32	2.50	-0.39	0.27	-0.82	0.17	0.91	0.20	0	0	0	0	0	0	0	0	0	1	0	0	0	0	0	1	0	0	0	0	0	0	0	0	0	0	0	0	0
6538	Oplegnathus punctatus	reef-associated	-0.92	0.46	0.14	-0.58	-0.32	0.26	0.17	0.98	0.82	0	0	0	0	0	0	0	0	0	1	0	0	0	0	0	1	0	0	0	0	0	0	0	0	0	0	0	0	0
6541	Canthigaster bennetti	reef-associated	-0.92	0.70	-0.73	-0.59	0.11	0.60	-1.57	-1.16	1.02	0	0	0	0	0	0	0	0	0	0	0	0	0	0	0	0	0	0	0	0	0	0	0	0	0	0	0	1	1
6542	Canthigaster compressa	reef-associated	-1.13	0.79	-0.89	-0.48	-0.37	0.31	0.08	-0.98	1.14	0	0	0	0	0	0	0	0	0	0	0	0	0	0	0	0	0	0	0	0	0	0	0	0	0	0	0	1	0
6543	Canthigaster janthinoptera	reef-associated	-0.06	0.68	-0.69	-0.74	0.37	0.54	-0.66	-1.27	1.02	0	1	0	0	1	0	0	0	0	0	0	0	0	0	0	1	0	0	0	1	0	0	0	0	0	0	0	1	1
6548	Centropyge tibicen	reef-associated	-0.49	0.71	-0.66	-0.49	0.47	0.68	-1.14	-0.52	1.01	0	1	0	0	0	0	0	0	0	0	0	0	0	0	0	0	0	0	0	0	0	0	0	0	0	0	1	1	1
6549	Centropyge multispinis	reef-associated	-0.49	0.69	-0.59	-0.38	0.15	0.45	-1.14	-0.83	1.01	0	1	0	0	0	0	0	0	0	0	0	0	0	0	0	0	0	0	0	0	0	0	0	0	0	0	1	1	1
6550	Chaetodon ornatissimus	reef-associated	-1.13	0.70	-0.75	-0.87	0.93	0.43	-0.19	-0.47	1.05	0	1	0	0	0	0	0	0	0	0	0	0	0	0	0	0	0	0	0	0	0	0	0	0	0	0	0	0	0
6551	Chromis analis	reef-associated	-0.27	0.77	-0.76	-0.41	-0.14	0.58	-0.71	-0.63	1.00	0	0	0	0	0	0	0	0	0	0	0	0	1	0	0	1	0	0	0	0	1	0	0	0	0	0	0	1	1
6552	Diodon liturosus	reef-associated	0.59	0.75	-0.77	-0.35	0.51	0.85	0.08	0.70	0.94	0	0	0	0	0	1	0	1	0	1	0	0	0	1	0	1	0	1	0	0	0	0	0	0	0	0	1	1	1
6553	Dischistodus chrysopoecilus	reef-associated	-1.13	0.83	-1.02	-0.17	-0.66	0.33	-2.49	-0.76	1.06	0	0	0	0	0	0	0	0	0	0	0	0	0	0	0	0	0	0	0	0	0	0	0	0	0	0	0	0	1
6554	Lactoria diaphana	reef-associated	0.16	0.62	-0.35	-0.30	0.64	0.65	0.08	0.06	0.95	1	1	0	0	0	0	0	1	0	1	0	0	0	0	0	0	0	0	0	0	0	0	0	0	0	0	1	1	1
6555	Ostracion cubicus	reef-associated	0.16	0.71	-0.67	-0.45	0.78	0.88	-0.14	0.34	0.90	0	0	0	0	1	0	0	0	0	1	0	0	0	0	0	1	0	1	0	0	0	0	0	0	0	0	1	1	1
6556	Ostracion meleagris	reef-associated	0.59	0.67	-0.62	-0.62	0.70	0.62	-1.27	-0.25	1.00	0	0	1	0	1	0	1	1	0	1	0	0	0	0	0	1	0	0	0	0	0	0	0	0	0	0	1	1	1
6560	Paraluteres prionurus	reef-associated	-0.70	0.73	-0.75	-0.53	0.00	0.56	-1.36	-1.07	1.05	0	0	0	0	0	0	0	1	0	1	0	0	0	0	0	0	0	0	0	0	0	0	0	0	0	0	0	0	1
6562	Parapercis cylindrica	reef-associated	1.67	0.70	-0.63	-0.50	0.18	0.41	-0.43	-0.33	1.11	0	0	1	0	1	1	0	1	0	1	0	0	0	1	0	1	1	1	0	1	1	0	0	0	0	0	1	1	1
6564	Pomacanthus sexstriatus	reef-associated	-0.70	0.79	-0.84	-0.36	0.46	0.55	-1.41	0.36	1.06	0	0	0	0	0	0	0	0	0	0	0	0	0	0	0	0	0	0	0	0	0	0	0	0	0	0	1	1	1
6567	Pseudanthias huchtii	reef-associated	-1.13	0.81	-1.00	-0.62	-0.13	0.15	-0.09	-0.98	1.16	0	0	0	0	0	0	0	0	0	0	0	0	0	0	0	0	0	0	0	0	0	0	0	0	0	0	0	1	0
6568	Pseudanthias squamipinnis	reef-associated	-1.13	0.68	-0.61	-0.34	0.85	0.62	-0.09	-0.76	1.02	0	0	0	0	0	0	0	0	0	0	0	0	0	0	0	0	0	0	0	0	0	0	0	0	0	0	0	1	0
6569	Pseudanthias pleurotaenia	reef-associated	-1.13	0.75	-0.78	-0.61	-0.18	0.42	-0.09	-0.47	1.08	0	0	0	0	0	0	0	0	0	0	0	0	0	0	0	0	0	0	0	0	0	0	0	0	0	0	0	1	0
6572	Pygoplites diacanthus	reef-associated	-0.70	0.71	-0.75	-0.68	0.95	0.66	-1.31	-0.25	1.03	0	0	0	0	0	0	0	0	0	0	0	0	0	0	0	0	0	0	0	0	0	0	0	0	0	0	1	1	1
6575	Valenciennea strigata	reef-associated	-0.49	0.71	-0.76	-0.71	0.30	0.56	0.90	-0.58	1.03	0	0	0	0	0	0	0	0	0	0	0	0	0	0	0	0	0	1	0	0	1	0	0	0	0	0	1	1	0
6576	Sillago japonica	demersal	1.02	-0.30	2.50	-0.11	0.44	-0.79	-0.01	-0.07	0.25	0	0	1	0	1	0	1	0	0	1	0	0	1	1	0	1	0	1	0	0	1	0	0	0	0	0	1	1	0
6578	Canthigaster solandri	reef-associated	-0.06	0.76	-0.82	-0.57	0.26	0.64	-0.73	-1.02	1.02	0	1	0	0	0	0	0	0	0	1	0	0	0	0	0	1	0	0	0	1	0	0	0	0	0	0	0	1	1
6580	Bodianus bilunulatus	reef-associated	-0.27	0.63	-0.41	-0.48	-0.13	0.52	-0.02	0.54	0.90	0	0	0	0	0	0	0	0	0	1	0	0	0	0	0	1	0	1	0	1	0	0	0	0	0	0	1	0	0
6581	Rhynchopelates oxyrhynchus	benthopelagic	0.16	0.16	1.44	0.34	0.17	-0.99	0.27	-0.25	0.72	0	0	0	0	0	0	0	0	0	0	0	0	1	1	0	1	0	1	0	0	1	0	0	0	0	0	1	1	0
6586	Cheilodactylus zonatus	benthopelagic	1.24	0.07	1.53	-0.27	0.00	-0.58	-0.28	0.34	0.64	0	0	1	0	1	0	0	1	0	1	0	0	1	1	0	1	0	1	0	1	1	0	0	0	0	0	0	1	1
6587	Thalassoma cupido	demersal	0.59	0.05	1.54	-0.72	0.43	-1.09	0.08	-0.47	0.69	0	0	1	0	1	1	0	0	0	1	0	0	0	1	0	1	0	0	1	1	0	0	0	0	0	0	0	1	0
6589	Benthosema suborbitale	bathypelagic	1.02	0.13	-0.14	-1.15	1.01	2.59	-0.09	-2.10	-0.92	0	0	1	0	0	0	0	1	1	1	0	1	1	1	0	1	0	0	0	0	1	0	0	0	0	0	1	1	0
6594	Arothron reticularis	reef-associated	-0.70	0.78	-0.84	-0.22	-0.38	0.53	0.03	0.34	1.06	0	1	0	0	0	0	0	0	0	1	0	0	0	0	0	0	0	0	0	0	0	0	0	0	0	0	0	1	0
6597	Choerodon jordani	reef-associated	-1.13	0.62	-0.52	-0.90	-0.72	0.27	0.08	-0.63	0.99	0	0	0	0	0	0	0	0	0	0	0	0	0	0	0	0	0	0	0	0	0	0	0	0	0	0	0	1	0
6598	Hexagrammos otakii	demersal	1.02	-0.78	3.58	-0.13	0.25	-0.87	0.58	0.57	-0.45	0	0	1	0	1	0	0	0	1	1	0	0	1	1	0	1	0	1	0	0	1	0	0	0	0	0	1	1	0
6599	Chromis leucura	reef-associated	-0.06	0.69	-0.74	-1.00	-1.15	0.43	-1.27	-1.32	0.98	0	0	0	0	0	0	0	0	0	0	0	0	1	0	0	1	0	0	0	0	1	0	0	0	0	0	1	1	1
6601	Chrysiptera starcki	reef-associated	-0.92	0.44	0.00	-0.86	-0.70	-0.18	-1.19	-1.52	0.93	0	0	0	0	0	0	0	0	0	0	0	0	0	0	0	0	0	0	0	0	0	0	0	0	0	0	0	1	1
6602	Chrysiptera tricincta	reef-associated	-0.92	0.65	-0.61	-0.96	-1.02	0.32	-1.26	-1.67	1.01	0	0	0	0	0	0	0	0	0	0	0	0	0	0	0	0	0	0	0	0	0	0	0	0	0	0	0	1	1
6604	Cirrhitichthys aprinus	reef-associated	-0.27	0.68	-0.59	-0.45	0.14	0.58	0.06	-0.94	1.04	0	0	0	0	1	0	0	0	0	0	0	0	0	0	0	1	0	1	0	0	0	0	0	0	0	0	1	1	0
6605	Ostorhinchus fasciatus	reef-associated	-0.27	0.70	-0.62	-0.19	0.95	0.76	0.08	-1.13	0.98	0	0	0	0	0	0	0	0	0	0	0	0	0	1	0	1	0	1	0	0	1	0	0	0	0	0	1	0	0
6608	Dischistodus prosopotaenia	reef-associated	-0.49	0.78	-0.85	-0.34	0.48	0.50	-1.29	-0.55	1.08	0	0	0	0	0	0	0	0	0	0	0	0	1	0	0	1	0	0	0	0	0	0	0	0	0	0	0	1	1
6610	Chelonodon patoca	reef-associated	1.24	0.76	-0.75	0.12	0.58	0.74	-0.61	0.17	0.90	0	0	1	0	1	0	0	1	0	1	0	0	1	1	1	1	0	1	0	0	0	0	0	0	0	0	1	1	1
6611	Thamnaconus modestus	reef-associated	-1.13	-0.22	2.38	-0.17	0.11	-0.49	-0.09	0.11	0.15	0	0	0	0	0	0	0	0	0	0	0	0	0	0	0	0	0	0	0	0	0	0	0	0	0	0	0	1	0
6612	Genicanthus lamarck	reef-associated	-1.13	0.76	-0.79	-0.26	-0.47	0.59	-0.09	-0.25	1.03	0	0	0	0	0	0	0	0	0	0	0	0	0	0	0	0	0	0	0	0	0	0	0	0	0	0	0	1	0
6613	Chaetodon plebeius	reef-associated	-0.92	0.75	-0.83	-0.62	1.20	0.60	-0.19	-0.76	1.04	1	1	0	0	0	0	0	0	0	0	0	0	0	0	0	0	0	0	0	0	0	0	0	0	0	0	0	0	0
6619	Parma polylepis	reef-associated	-0.92	0.20	0.03	-0.92	0.64	-1.01	-1.24	-0.42	0.70	0	0	0	0	0	0	0	0	0	0	0	0	0	0	0	0	0	0	0	0	0	0	0	0	0	0	0	1	1
6620	Pomacentrus lepidogenys	reef-associated	-1.13	0.73	-0.76	-0.75	1.44	0.35	-0.09	-1.27	1.11	0	0	0	0	0	0	0	0	0	0	0	0	0	0	0	0	0	0	0	0	0	0	0	0	0	0	0	1	0
6621	Pomacentrus nigromarginatus	reef-associated	-0.92	0.76	-0.82	-0.64	-0.46	0.35	-1.39	-1.39	1.13	0	0	0	0	0	0	0	0	0	0	0	0	0	0	0	0	0	0	0	0	0	0	0	0	0	0	0	1	1
6625	Sargocentron rubrum	reef-associated	0.59	0.76	-0.75	-0.06	0.93	0.59	0.44	0.00	0.92	0	0	1	0	1	0	0	0	0	1	0	0	0	1	0	1	0	1	0	0	1	0	0	0	0	0	1	1	0
6628	Plectorhinchus diagrammus	reef-associated	0.37	0.76	-0.78	-0.37	-1.04	0.48	0.97	0.22	1.07	0	0	0	0	0	1	0	0	0	1	0	0	1	1	0	1	0	1	0	0	1	0	0	0	0	0	1	0	0
6631	Chaetodon rainfordi	reef-associated	-0.70	0.45	-0.28	-1.00	1.20	-0.64	-1.17	-0.76	1.00	0	1	0	0	0	0	0	0	0	0	0	0	0	0	0	0	0	0	0	0	0	0	0	0	0	0	0	1	1
6632	Premnas biaculeatus	reef-associated	-0.92	0.80	-0.92	-0.33	0.12	0.48	-1.21	-0.63	1.06	0	0	0	0	0	0	0	0	0	0	0	0	0	0	0	0	0	0	0	0	0	0	0	0	0	0	0	1	1
6633	Stethojulis interrupta	reef-associated	0.59	0.72	-0.69	-0.02	0.82	0.64	0.08	-0.90	0.99	0	0	1	0	1	0	0	0	0	0	0	0	1	1	0	1	0	1	0	0	1	0	0	0	0	0	1	1	0
6634	Chaetodon selene	reef-associated	-0.92	0.75	-0.67	-0.34	-0.98	0.20	-1.26	-0.69	1.09	0	0	0	0	0	0	0	0	0	0	0	0	0	0	0	0	0	0	0	0	0	0	0	0	0	0	0	1	1
6637	Elates ransonnettii	demersal	-0.27	0.72	-0.62	-0.39	0.75	0.38	0.44	-0.52	1.08	0	0	0	0	0	0	0	0	0	0	0	0	0	1	0	1	0	1	0	0	1	0	0	0	0	0	1	0	0
6638	Grammatobothus polyophthalmus	demersal	0.37	0.71	-0.62	-0.29	0.61	0.69	1.37	-0.42	0.99	0	0	0	0	0	0	0	0	1	1	0	0	0	1	0	1	0	1	0	0	1	0	0	0	0	0	1	1	0
6641	Pseudorhombus spinosus	demersal	-1.13	0.58	-0.23	-0.62	0.46	-0.04	0.08	-0.07	0.92	0	0	0	0	0	0	0	0	0	0	0	0	0	0	0	0	0	0	0	0	0	0	0	0	0	0	0	1	0
6643	Upeneus sundaicus	demersal	-1.13	0.73	-0.69	-0.26	0.52	0.72	0.08	-0.38	0.99	0	0	0	0	0	0	0	0	0	0	0	0	0	0	0	0	0	0	0	0	0	0	0	0	0	0	0	1	0
6647	Centropyge nox	reef-associated	-0.49	0.80	-0.92	-0.56	-0.41	0.25	-1.14	-1.16	1.12	0	1	0	0	0	0	0	0	0	0	0	0	0	0	0	0	0	0	0	0	0	0	0	0	0	0	1	1	1
6651	Chelmon muelleri	reef-associated	-1.13	0.64	-0.44	-0.59	-0.47	-0.19	0.08	-0.45	1.00	0	0	0	0	0	0	0	0	0	0	0	0	0	0	0	0	0	0	0	0	0	0	0	0	0	0	0	1	0
6653	Scorpaenopsis cacopsis	reef-associated	-0.70	0.35	-0.84	-1.45	-1.61	-1.96	1.80	0.46	0.56	0	0	0	0	0	0	0	0	0	0	0	0	0	0	0	0	0	1	0	0	1	0	0	0	0	0	1	0	0
6654	Conger cinereus	reef-associated	0.37	0.66	-0.57	-0.52	0.43	0.76	1.52	1.47	0.91	0	0	1	0	1	0	0	0	0	0	0	0	0	1	0	1	0	1	0	0	1	0	0	0	0	0	1	1	0
6659	Corythoichthys amplexus	reef-associated	-0.70	0.74	-0.77	-0.49	-0.47	0.70	0.53	-1.16	1.02	0	0	0	0	0	0	0	0	0	0	0	0	0	0	0	1	0	0	0	0	1	0	0	0	0	0	1	0	0
6660	Epinephelus hexagonatus	reef-associated	-0.06	0.71	-0.77	-0.77	0.18	0.52	1.02	-0.15	1.04	0	0	0	0	1	0	0	0	0	0	0	0	0	0	0	1	0	1	0	0	1	0	0	0	0	0	1	1	0
6661	Epinephelus macrospilos	reef-associated	0.81	0.71	-0.69	-0.48	-0.33	0.64	0.97	0.46	1.05	0	1	0	0	1	0	0	0	1	1	0	0	0	1	0	1	0	1	0	0	1	0	0	0	0	0	1	1	0
6662	Gymnothorax eurostus	reef-associated	-0.49	0.37	0.01	-0.66	0.22	0.09	1.16	0.62	0.81	0	0	0	0	0	0	0	0	0	0	0	0	0	0	0	1	0	1	0	0	1	0	0	0	0	0	1	0	0
6664	Halichoeres ornatissimus	reef-associated	1.02	0.61	-0.56	-1.17	0.48	-0.03	0.17	-0.58	0.98	0	0	1	0	1	0	0	0	0	1	0	0	1	1	0	1	1	0	0	1	0	0	0	0	0	0	1	1	1
6665	Chaetodon argentatus	reef-associated	0.16	0.70	-0.51	-0.48	-0.75	0.13	-2.49	-0.47	1.12	1	1	1	0	1	0	0	0	0	1	0	0	0	0	0	0	0	0	0	0	0	0	0	0	0	0	0	1	1
6667	Centropyge ferrugata	reef-associated	-0.49	0.76	-0.77	-0.51	-0.87	0.13	-1.14	-1.16	1.15	0	1	0	0	0	0	0	0	0	0	0	0	0	0	0	0	0	0	0	0	0	0	0	0	0	0	1	1	1
6919	Chrysiptera hemicyanea	reef-associated	-0.92	0.74	-0.69	-0.26	-0.47	0.45	-1.75	-1.52	1.02	0	0	0	0	0	0	0	0	0	0	0	0	0	0	0	0	0	0	0	0	0	0	0	0	0	0	0	1	1
6920	Pomacentrus alexanderae	reef-associated	0.16	0.79	-0.85	-0.42	-0.25	0.47	-0.57	-1.27	1.09	0	0	0	0	0	0	0	1	0	1	0	0	1	0	0	1	0	0	0	0	1	0	0	0	0	0	1	0	1
6922	Neoglyphidodon thoracotaeniatus	reef-associated	-0.92	0.82	-0.98	-0.15	-1.05	0.20	-1.34	-0.86	1.10	0	0	0	0	0	0	0	0	0	0	0	0	0	0	0	0	0	0	0	0	0	0	0	0	0	0	0	1	1
6926	Choerodon robustus	reef-associated	-0.49	0.71	-0.55	0.06	-0.90	0.79	-0.18	0.09	0.88	0	0	0	0	0	0	0	0	0	1	0	0	0	0	0	1	0	1	0	1	0	0	0	0	0	0	0	0	0
6933	Naso minor	reef-associated	-0.92	0.74	-0.79	-0.64	-1.31	0.42	-1.39	-0.07	1.04	0	0	0	0	0	0	0	0	0	0	0	0	0	0	0	0	0	0	0	0	0	0	0	0	0	0	0	1	1
6934	Pseudanthias pascalus	reef-associated	0.59	0.73	-0.85	-1.04	-0.12	0.22	-0.21	-0.47	1.03	0	0	0	0	0	0	0	1	0	0	0	1	1	1	0	1	0	1	0	0	1	0	0	0	0	0	1	1	0
6940	Plectorhinchus lineatus	reef-associated	-0.27	0.71	-0.68	-0.42	-0.28	0.70	0.73	0.80	1.03	0	0	0	0	0	0	0	0	0	0	0	0	0	0	0	1	0	1	0	0	1	0	0	0	0	0	1	1	0
6955	Halosauropsis macrochir	bathydemersal	-0.27	-0.02	-0.19	-0.62	0.22	1.13	-0.31	1.03	-0.44	0	0	1	0	1	0	0	0	0	0	0	0	0	0	0	1	0	0	0	1	0	0	0	0	0	0	0	1	0
6958	Histiobranchus bathybius	benthopelagic	-0.27	-0.53	-0.08	-0.75	-0.55	1.04	1.21	1.45	-0.96	0	0	0	0	0	0	0	0	1	0	0	0	0	0	0	1	0	1	0	0	1	0	0	0	0	0	1	0	0
6960	Bathylagus antarcticus	bathypelagic	1.67	-3.12	-1.00	-1.49	1.34	1.81	-0.57	-0.83	-3.45	0	1	1	0	1	0	0	1	1	1	0	1	1	1	1	1	0	0	0	0	1	0	0	0	0	0	1	1	0
6961	Bathylagus gracilis	bathypelagic	-0.49	-2.17	-0.32	-0.77	-1.10	0.98	-0.37	-0.39	-2.23	0	0	0	0	1	0	0	1	0	0	0	0	0	0	0	1	0	0	0	0	0	0	0	0	0	0	0	1	0
6966	Cyclothone pallida	bathypelagic	-0.49	0.13	-0.20	-1.12	1.01	2.74	-0.38	-1.89	-0.91	0	0	0	0	0	0	0	0	0	0	0	1	1	1	0	1	0	0	0	0	0	0	0	0	0	0	0	0	0
6967	Cyclothone pseudopallida	bathypelagic	-0.70	0.03	-0.16	-1.09	0.86	2.79	-0.55	-1.94	-0.93	0	0	0	0	0	0	0	0	0	0	0	1	1	0	0	1	0	0	0	0	0	0	0	0	0	0	0	0	0
6968	Argyropelecus hemigymnus	bathypelagic	0.59	-0.10	0.00	-1.05	1.47	2.72	-0.67	-2.10	-0.96	0	0	1	0	1	0	0	0	0	0	0	1	1	1	0	1	0	0	0	0	1	0	0	0	0	0	1	1	0
6973	Trigonolampa miriceps	bathypelagic	-0.70	-0.38	-0.19	-1.03	-0.63	2.62	1.80	0.00	-1.16	0	0	0	0	0	0	0	0	0	0	0	0	0	0	0	0	0	1	0	0	1	0	0	0	0	0	1	0	0
6974	Benthalbella elongata	bathypelagic	-0.49	-2.04	-0.45	-1.20	-0.74	2.28	0.99	0.09	-2.14	0	0	0	0	0	0	0	0	0	0	0	0	0	0	0	1	0	1	0	0	1	0	0	0	0	0	1	0	0
6977	Arctozenus risso	bathypelagic	0.16	-1.60	0.22	-0.87	1.18	2.54	0.41	-0.07	-1.66	0	0	0	0	0	0	0	0	1	0	0	0	1	1	0	1	0	1	0	0	1	0	0	0	0	0	1	0	0
6980	Notolepis coatsi	bathypelagic	1.02	-3.21	-1.13	-1.53	1.00	1.60	-0.78	0.17	-3.57	0	1	1	0	0	0	0	1	0	1	0	1	1	1	1	1	0	0	0	0	0	0	0	0	0	0	1	1	0
6981	Ceratoscopelus warmingii	bathypelagic	1.67	0.11	-0.33	-1.12	1.58	2.76	-0.06	-1.37	-0.95	0	1	1	0	1	0	0	1	0	1	0	1	1	1	1	1	0	1	0	0	1	0	0	0	0	0	1	1	0
6982	Diaphus hudsoni	bathypelagic	1.02	-1.12	-0.03	-0.68	0.11	1.46	-0.21	-1.34	-1.40	0	0	1	0	0	0	0	1	1	1	0	1	1	1	0	1	0	0	0	0	1	0	0	0	0	0	1	1	0
6984	Electrona antarctica	demersal	1.88	-3.08	-1.03	-1.35	1.60	0.86	-0.54	-1.36	-3.17	0	1	1	0	1	0	0	1	1	1	0	1	1	1	1	1	0	0	0	0	1	0	0	0	0	0	1	1	1
6985	Electrona carlsbergi	bathypelagic	1.24	-2.49	-0.65	-1.25	0.01	1.97	-0.37	-1.27	-2.63	0	1	1	0	0	0	0	1	1	1	0	1	1	1	0	1	0	0	0	0	1	0	0	0	0	0	1	1	0
6986	Electrona paucirastra	bathypelagic	1.02	-1.37	-0.30	-0.94	-0.60	1.04	-0.35	-1.52	-1.62	0	0	1	0	0	0	0	1	1	1	0	1	1	1	0	1	0	0	0	0	1	0	0	0	0	0	1	1	0
6987	Electrona subaspera	bathypelagic	1.24	-2.36	-0.67	-1.15	-0.05	1.31	-0.30	-0.92	-2.58	0	1	1	0	0	0	0	1	1	1	0	1	1	1	0	1	0	0	0	0	1	0	0	0	0	0	1	1	0
6988	Gymnoscopelus bolini	benthopelagic	1.45	-2.30	-0.50	-0.98	-0.56	0.46	-0.28	-0.14	-2.01	0	1	1	0	1	0	0	1	1	1	0	1	1	1	0	1	0	0	0	0	1	0	0	0	0	0	1	1	0
6989	Gymnoscopelus braueri	bathypelagic	1.88	-3.08	-0.99	-1.43	0.61	1.87	-0.28	-0.89	-3.33	0	1	1	0	0	0	0	1	1	1	0	1	1	1	1	1	0	1	0	0	1	0	0	0	0	0	1	1	1
6990	Gymnoscopelus nicholsi	bathypelagic	1.88	-2.74	-0.69	-1.26	1.09	1.82	-0.54	-0.69	-2.76	0	1	1	0	1	0	0	1	1	1	0	1	1	1	0	1	0	1	0	0	1	0	0	0	0	0	1	1	1
6991	Gymnoscopelus opisthopterus	bathypelagic	1.24	-3.10	-1.03	-1.48	0.80	1.82	-0.33	-0.68	-3.41	0	1	1	0	0	0	0	1	1	1	0	1	1	1	0	1	0	0	0	0	1	0	0	0	0	0	1	1	0
6997	Krefftichthys anderssoni	bathypelagic	1.24	-2.71	-0.72	-1.35	0.55	2.02	-0.67	-1.50	-2.89	0	1	1	0	0	0	0	1	1	1	0	1	1	1	0	1	0	0	0	0	1	0	0	0	0	0	1	1	0
7000	Lampanyctus australis	pelagic-oceanic	1.02	-0.94	0.07	-0.73	0.41	1.33	-0.21	-0.89	-1.28	0	0	1	0	0	0	0	1	0	1	0	1	1	1	0	1	0	1	0	0	1	0	0	0	0	0	1	1	0
7001	Lampanyctus intricarius	bathypelagic	-1.13	-0.98	0.10	-0.76	0.12	1.86	-0.09	-0.47	-1.24	0	0	0	0	0	0	0	0	0	0	0	0	0	0	0	0	0	0	0	0	0	0	0	0	0	0	0	1	0
7006	Protomyctophum andriashevi	bathypelagic	1.24	-2.73	-0.68	-1.28	-0.96	1.58	-0.11	-1.67	-3.03	0	1	1	0	0	0	0	1	1	1	0	1	1	1	0	1	0	0	0	0	1	0	0	0	0	0	1	1	0
7007	Protomyctophum bolini	bathypelagic	1.45	-2.79	-0.79	-1.37	0.22	1.98	-0.62	-1.56	-2.94	0	1	1	0	0	0	0	1	1	1	0	1	1	1	0	1	0	0	0	0	1	0	0	0	0	0	1	1	1
7008	Protomyctophum choriodon	bathypelagic	1.24	-1.82	-0.39	-0.83	-1.32	1.70	1.28	-1.21	-1.96	0	0	1	0	0	0	0	1	1	1	0	1	1	1	0	1	0	1	0	0	1	0	0	0	0	0	1	1	0
7010	Protomyctophum luciferum	bathypelagic	1.02	-2.37	-0.46	-1.17	-1.09	-1.10	0.08	-1.66	-2.30	0	0	1	0	0	0	0	1	1	1	0	1	1	1	0	1	0	0	0	0	1	0	0	0	0	0	1	1	0
7011	Protomyctophum normani	bathypelagic	1.24	-1.43	0.00	-0.59	-0.63	0.83	-0.30	-1.74	-1.67	0	0	1	0	1	0	0	1	1	1	0	1	1	1	0	1	0	0	0	0	1	0	0	0	0	0	1	1	0
7038	Cryothenia peninsulae	pelagic-oceanic	-0.27	-3.28	-1.50	-1.31	-2.28	-2.39	-0.45	-0.63	-2.52	0	0	1	0	1	0	0	0	0	0	0	0	0	1	0	1	0	0	0	0	0	0	0	0	0	0	0	1	0
7039	Dissostichus mawsoni	pelagic-oceanic	2.32	-3.24	-1.22	-1.50	1.61	1.11	0.84	1.82	-3.47	1	1	1	0	0	0	0	1	1	1	0	0	1	1	0	1	0	1	0	1	1	1	0	0	1	0	1	1	1
7041	Gobionotothen gibberifrons	demersal	2.32	-3.13	-1.11	-1.19	0.14	-0.85	-0.02	0.54	-2.58	0	1	1	0	1	0	0	1	1	1	0	0	1	1	1	1	1	1	1	1	1	0	0	0	0	0	1	1	0
7042	Gobionotothen marionensis	benthopelagic	0.81	-2.77	-0.64	-0.91	-1.03	-1.35	-0.40	-0.47	-2.37	0	0	1	0	1	0	0	1	0	1	0	1	1	1	0	1	0	0	0	0	0	0	0	0	0	0	0	1	1
7045	Lepidonotothen squamifrons	benthopelagic	2.96	-2.99	-0.99	-1.15	1.60	-0.42	-0.01	0.54	-2.41	1	1	1	0	1	0	0	1	1	1	1	0	1	1	1	1	1	1	1	1	1	0	0	0	0	0	1	1	1
7049	Pagothenia borchgrevinki	pelagic-oceanic	0.81	-3.32	-1.84	-1.36	0.34	1.35	-0.40	-0.14	-3.52	0	0	1	0	0	0	0	1	0	1	0	0	1	1	0	1	0	1	0	0	1	0	0	0	0	0	1	1	0
7053	Trematomus bernacchii	demersal	2.53	-3.35	-2.10	-1.34	1.35	0.46	-0.06	-0.14	-3.25	0	1	1	0	1	0	1	1	0	1	0	1	1	1	0	1	1	1	1	1	1	0	0	0	0	0	1	1	1
7054	Trematomus eulepidotus	demersal	1.67	-3.34	-2.00	-1.30	0.96	0.30	-0.28	0.06	-2.76	0	0	1	0	1	0	0	1	1	1	0	1	1	1	0	1	0	1	0	0	1	0	0	0	0	0	1	1	1
7055	Trematomus hansoni	demersal	2.75	-3.32	-1.95	-1.29	0.75	0.24	-0.14	0.24	-2.77	1	1	1	0	1	0	0	1	1	1	0	1	1	1	1	1	0	1	1	1	1	0	0	0	0	0	1	1	1
7056	Trematomus lepidorhinus	bathydemersal	1.67	-3.35	-2.12	-1.26	0.20	0.39	-0.26	-0.04	-2.86	1	0	1	0	1	0	1	1	1	0	0	1	1	1	0	1	0	1	0	0	1	0	0	0	0	0	1	1	0
7057	Trematomus loennbergii	bathydemersal	1.02	-3.35	-2.13	-1.21	0.15	0.62	-0.21	-0.07	-3.01	0	0	1	0	1	0	0	1	0	0	0	0	1	1	0	1	0	1	0	0	1	0	0	0	0	0	1	1	1
7058	Trematomus newnesi	demersal	1.67	-3.33	-1.98	-1.30	0.47	0.01	-0.67	-0.47	-2.77	0	1	1	0	1	0	1	1	0	1	0	1	1	1	0	1	0	0	0	0	1	0	0	0	0	0	1	1	1
7059	Trematomus nicolai	demersal	1.02	-3.35	-2.17	-1.30	0.21	0.26	0.18	0.11	-3.18	0	0	1	0	1	0	0	1	0	1	0	0	1	1	0	1	0	1	0	0	1	0	0	0	0	0	1	1	0
7060	Trematomus pennellii	demersal	2.32	-3.35	-2.09	-1.37	0.45	0.16	0.01	-0.29	-2.90	1	1	1	0	1	0	1	1	1	1	0	1	1	1	0	1	0	1	0	0	1	0	0	0	0	0	1	1	1
7062	Trematomus tokarevi	bathydemersal	-0.27	-3.32	-1.71	-1.31	-1.18	-0.28	-0.49	-0.36	-2.61	0	0	1	0	1	0	0	0	0	0	0	0	0	1	0	1	0	0	0	0	0	0	0	0	0	0	0	1	0
7064	Artedidraco lonnbergi	bathydemersal	-0.06	-3.35	-2.11	-1.22	-0.56	-0.48	-0.40	-1.07	-2.76	1	0	1	0	0	0	0	1	0	0	0	0	1	1	0	1	0	0	0	0	0	0	0	0	0	0	0	0	0
7065	Artedidraco mirus	demersal	0.81	-2.88	-0.67	-0.81	-1.02	-2.17	-0.43	-0.94	-2.46	0	1	1	0	1	0	0	1	0	0	0	0	0	1	1	1	0	0	0	0	1	0	0	0	0	0	1	1	0
7066	Artedidraco orianae	demersal	0.16	-3.35	-2.24	-1.23	-0.63	-0.40	-0.42	-0.75	-2.88	0	0	1	0	1	0	0	0	0	0	0	1	1	1	0	1	0	0	0	0	0	0	0	0	0	0	0	1	0
7069	Dolloidraco longedorsalis	bathydemersal	1.24	-3.35	-2.18	-1.09	-0.13	0.25	-0.52	-0.85	-2.99	1	1	1	0	1	0	1	1	0	1	0	1	1	1	0	1	0	0	0	0	0	0	0	0	0	0	0	1	0
7070	Histiodraco velifer	bathydemersal	-0.92	-3.35	-2.14	-1.25	-0.81	0.22	-0.43	-0.51	-2.83	0	0	0	0	0	0	0	0	0	0	0	0	0	1	0	1	0	0	0	0	0	0	0	0	0	0	0	0	0
7079	Pogonophryne marmorata	demersal	-0.70	-3.33	-1.84	-1.37	-1.10	-0.03	-0.33	-0.42	-2.70	0	0	1	0	0	0	0	0	0	0	0	0	0	1	0	1	0	0	0	0	0	0	0	0	0	0	0	0	0
7085	Pogonophryne scotti	bathydemersal	0.59	-3.34	-2.06	-1.27	-0.32	0.51	0.03	-0.04	-2.87	0	0	1	0	1	0	0	0	0	0	0	0	0	1	0	1	0	1	0	1	1	0	0	0	0	0	1	1	0
7099	Cygnodraco mawsoni	demersal	0.59	-3.35	-2.02	-1.44	-0.52	-0.21	1.16	0.24	-2.77	0	0	1	0	1	0	0	1	0	0	0	0	0	1	0	1	0	1	0	0	1	0	0	0	0	0	1	1	0
7100	Gerlachea australis	bathydemersal	-0.92	-3.35	-2.14	-1.21	-0.63	0.40	-0.28	-0.29	-2.85	0	0	0	0	0	0	0	0	0	0	0	0	0	1	0	1	0	0	0	0	0	0	0	0	0	0	0	0	0
7101	Gymnodraco acuticeps	demersal	0.81	-3.34	-2.03	-1.32	-0.01	0.25	1.25	0.06	-2.80	0	0	1	0	1	0	0	1	0	0	0	0	0	1	0	1	0	1	0	0	1	0	0	0	0	0	1	1	1
7103	Parachaenichthys georgianus	demersal	0.81	-2.90	-0.67	-0.89	-0.85	-2.08	0.59	0.61	-2.50	0	1	1	0	0	0	0	1	0	0	0	0	0	1	1	1	0	1	0	0	1	0	0	0	0	0	1	1	0
7104	Prionodraco evansii	demersal	0.16	-3.34	-2.05	-1.29	-0.09	0.26	-0.33	-0.76	-2.80	0	0	1	0	1	0	0	0	0	0	0	1	1	1	0	1	0	0	0	0	0	0	0	0	0	0	0	1	0
7105	Psilodraco breviceps	demersal	0.59	-2.86	-0.63	-0.81	-1.24	-1.87	-0.43	-0.47	-2.43	0	1	1	0	0	0	0	1	0	0	0	0	0	1	1	1	0	0	0	0	1	0	0	0	0	0	1	1	0
7106	Racovitzia glacialis	bathydemersal	0.16	-3.34	-2.03	-1.24	-0.47	0.13	-0.78	-0.29	-2.75	0	0	1	0	0	0	0	0	0	0	0	0	1	1	0	1	0	0	0	0	1	0	0	0	0	0	1	1	0
7109	Chionodraco hamatus	demersal	0.59	-3.35	-2.08	-1.33	0.72	0.24	0.23	0.42	-2.80	1	0	0	0	0	0	0	0	0	0	0	0	1	1	0	1	0	1	0	0	1	0	0	0	0	0	1	1	1
7110	Chionodraco myersi	bathydemersal	-0.27	-3.35	-2.12	-1.19	0.49	0.33	0.68	0.17	-2.86	0	0	0	0	0	0	0	0	0	0	0	0	0	1	0	1	0	1	0	0	1	0	0	0	0	0	1	0	0
7111	Cryodraco antarcticus	bathydemersal	-0.27	-3.33	-1.98	-1.31	0.12	0.33	0.20	0.20	-2.76	0	0	0	0	0	0	0	0	0	0	0	0	0	1	0	1	0	1	0	0	1	0	0	0	0	0	1	0	0
7113	Neopagetopsis ionah	benthopelagic	-0.27	-3.33	-2.04	-1.12	-0.26	0.10	-0.06	0.55	-2.84	0	0	0	0	0	0	0	0	0	0	0	0	0	1	0	1	0	1	0	0	1	0	0	0	0	0	1	0	0
7114	Pagetopsis macropterus	demersal	-0.27	-3.34	-2.05	-1.29	-0.38	0.31	1.13	0.03	-2.80	0	0	0	0	0	0	0	0	0	0	0	0	0	1	0	1	0	1	0	0	1	0	0	0	0	0	1	0	0
7117	Paradiplospinus gracilis	bathydemersal	1.02	-0.68	0.15	2.67	0.44	-2.00	0.85	0.48	-0.53	0	0	1	0	0	0	0	1	1	0	0	1	1	1	0	1	0	1	0	0	1	0	0	0	0	0	1	1	0
7121	Mancopsetta maculata	demersal	0.81	-2.84	-0.98	-0.87	-0.60	0.05	0.35	0.44	-2.35	0	0	1	0	1	0	0	0	0	0	0	0	0	1	0	1	1	1	0	1	1	0	0	0	0	0	1	1	0
7122	Neoachiropsetta milfordi	bathydemersal	0.16	-1.80	-0.26	-0.06	0.86	-0.02	0.78	0.57	-1.49	0	0	0	0	0	0	0	0	0	0	0	0	0	1	0	1	1	1	0	1	1	0	0	0	0	0	1	0	0
7125	Notomuraenobathys microcephalus	bathypelagic	-1.13	-3.17	-1.07	-1.45	-2.34	0.72	-0.09	-0.07	-3.57	0	0	0	0	0	0	0	0	0	0	0	0	0	0	0	0	0	0	0	0	0	0	0	0	0	0	0	1	0
7126	Muraenolepis microps	pelagic-oceanic	1.02	-3.16	-1.08	-1.26	-0.64	1.07	-0.07	0.09	-3.21	0	1	1	0	1	0	0	1	0	0	0	0	0	1	1	1	0	1	0	0	1	0	0	0	0	0	1	1	0
7127	Muraenolepis orangiensis	benthopelagic	-1.13	-2.29	-0.42	0.17	-1.40	-0.51	-0.09	-0.07	-2.05	0	0	0	0	0	0	0	0	0	0	0	0	0	0	0	0	0	0	0	0	0	0	0	0	0	0	0	1	0
7131	Coelorinchus fasciatus	bathydemersal	1.24	-1.47	-0.17	-0.52	1.89	-0.15	0.18	0.44	-1.12	0	0	1	0	1	0	0	0	1	0	0	1	0	1	0	1	1	1	0	1	1	0	0	0	0	0	1	1	0
7132	Coelorinchus marinii	benthopelagic	1.67	-0.32	0.79	0.27	-0.73	-1.91	-0.30	0.17	-0.64	0	0	1	0	1	0	0	1	1	1	0	1	1	1	1	1	0	1	0	0	1	0	0	0	0	0	1	1	0
7136	Cynomacrurus piriei	bathypelagic	1.02	-2.46	-0.74	-1.30	-0.26	2.13	-0.02	0.44	-2.48	0	1	0	0	0	0	0	1	1	0	0	1	1	1	0	1	0	1	0	0	1	0	0	0	0	0	1	1	0
7138	Macrourus holotrachys	bathydemersal	1.88	-2.03	-0.03	0.87	0.72	-1.23	0.44	0.91	-1.83	0	1	1	0	1	0	0	0	1	0	0	1	1	1	0	1	0	1	1	1	1	0	0	0	0	0	1	1	1
7139	Macrourus whitsoni	bathypelagic	0.81	-3.03	-1.00	-1.36	-0.62	1.76	0.03	0.85	-3.22	0	0	1	0	1	0	0	0	1	1	0	0	0	1	0	1	0	1	0	0	1	0	0	0	0	0	1	1	0
7145	Lampris immaculatus	pelagic-oceanic	-0.06	-1.82	-0.24	-1.05	-1.95	1.78	1.61	1.23	-1.96	0	0	0	0	0	0	0	0	1	0	0	0	0	1	0	1	0	1	0	0	1	0	0	0	0	0	1	0	0
7151	Pseudocyttus maculatus	bathydemersal	-0.49	-1.49	-0.12	-0.51	2.12	0.06	0.27	0.75	-1.10	0	0	0	0	0	0	0	0	0	0	0	0	0	0	0	1	0	1	0	0	0	0	0	0	0	0	1	1	0
7171	Paraliparis meganchus	bathydemersal	-0.49	-3.24	-1.25	-1.23	-2.07	-1.35	-0.23	-0.39	-2.62	0	0	0	0	1	0	0	0	0	0	0	0	0	1	0	1	0	0	0	0	0	0	0	0	0	0	0	1	0
7187	Arothron manilensis	reef-associated	0.16	0.73	-0.72	-0.56	0.24	0.44	0.08	-0.04	1.11	0	0	0	0	0	0	1	1	1	1	0	0	0	1	0	1	0	0	0	0	0	0	0	0	0	0	0	1	0
7188	Arothron immaculatus	reef-associated	-0.92	0.71	-0.59	0.08	0.06	0.85	-1.60	-0.07	0.89	0	0	0	0	0	0	0	0	0	0	0	0	0	0	0	0	0	0	0	0	0	0	0	0	0	0	0	1	1
7197	Amblygobius decussatus	reef-associated	-1.13	0.79	-0.90	-0.56	-0.18	0.48	-1.26	-1.21	1.10	0	0	0	0	0	0	0	0	0	0	0	0	0	0	0	0	0	0	0	0	0	0	0	0	0	0	0	1	0
7200	Asterropteryx semipunctata	reef-associated	0.16	0.69	-0.63	-0.47	0.76	0.71	-1.88	-1.59	0.97	0	0	0	0	0	0	0	1	0	1	0	0	1	1	0	1	0	0	0	0	0	0	0	0	0	0	0	1	1
7210	Ctenogobiops pomastictus	reef-associated	0.37	0.77	-0.82	-0.42	-0.20	0.61	-0.35	-1.39	1.05	0	0	1	1	1	0	0	0	0	0	0	0	1	1	1	1	0	0	0	0	0	0	0	0	0	0	0	1	0
7215	Fusigobius neophytus	reef-associated	1.02	0.69	-0.69	-0.63	0.26	0.62	-0.97	-1.45	0.98	0	1	1	1	1	0	0	1	0	1	0	0	1	1	0	1	0	0	0	0	0	0	0	0	0	0	0	1	1
7224	Valenciennea helsdingenii	reef-associated	0.16	0.69	-0.65	-0.43	-0.59	0.70	-0.09	-0.25	1.02	0	0	0	0	1	0	0	0	0	1	0	1	1	1	0	1	0	0	0	0	0	0	0	0	0	0	0	1	0
7226	Valenciennea muralis	reef-associated	-1.13	0.77	-0.81	-0.28	0.14	0.72	0.08	-0.69	1.00	0	0	0	0	0	0	0	0	0	0	0	0	0	0	0	0	0	0	0	0	0	0	0	0	0	0	0	1	0
7245	Signigobius biocellatus	reef-associated	-1.13	0.80	-0.99	-0.83	-0.45	0.22	0.08	-1.16	1.11	0	0	0	0	0	0	0	0	0	0	0	0	0	0	0	0	0	0	0	0	0	0	0	0	0	0	0	1	0
7247	Asterropteryx ensifera	reef-associated	-1.13	0.80	-0.94	-0.58	-0.31	0.42	-0.09	-2.36	1.08	0	0	0	0	0	0	0	0	0	0	0	0	0	0	0	0	0	0	0	0	0	0	0	0	0	0	0	1	0
7280	Sinobatis melanosoma	bathydemersal	0.37	0.41	0.65	-0.92	-2.59	-2.23	0.63	0.61	-0.15	0	0	0	0	1	0	0	0	1	1	0	0	0	0	0	1	0	1	0	0	1	0	0	0	0	0	1	1	0
7281	Ateleopus japonicus	bathydemersal	-0.27	0.61	-0.39	-0.59	0.12	0.54	1.35	1.08	0.86	0	0	0	0	0	0	0	0	0	0	0	0	0	1	0	1	0	1	0	0	1	0	0	0	0	0	1	0	0
7282	Bryaninops tigris	reef-associated	-1.13	0.72	-0.76	-0.58	-1.47	0.57	-0.09	-2.56	1.01	0	0	0	0	0	0	0	0	0	0	0	0	0	0	0	0	0	0	0	0	0	0	0	0	0	0	0	1	0
7298	Symbolophorus boops	bathypelagic	1.02	-2.00	0.01	-0.82	0.13	-0.77	-0.01	-0.69	-2.12	0	0	1	0	0	0	0	1	0	1	0	1	1	1	0	1	0	1	0	0	1	0	0	0	0	0	1	1	0
7302	Atherion elymus	reef-associated	-1.13	0.80	-0.94	-0.58	0.05	0.30	-0.09	-1.85	1.09	0	0	0	0	0	0	0	0	0	0	0	0	0	0	0	0	0	0	0	0	0	0	0	0	0	0	0	1	0
7306	Myripristis kuntee	reef-associated	0.37	0.74	-0.78	-0.70	0.68	0.42	-0.61	-0.21	1.07	0	0	1	0	1	0	0	0	0	0	0	0	1	1	0	1	0	1	0	0	0	0	0	0	0	0	1	1	0
7308	Myripristis pralinia	reef-associated	-0.06	0.73	-0.79	-0.78	0.36	0.48	0.01	-0.47	1.05	0	0	0	0	1	0	0	0	0	0	0	0	0	0	0	1	0	1	0	0	1	0	0	0	0	0	1	1	0
7309	Myripristis violacea	reef-associated	0.37	0.79	-0.92	-0.69	0.64	0.33	-0.01	0.09	1.10	0	0	0	0	1	0	0	0	0	0	0	0	0	1	0	1	0	1	0	0	1	0	0	0	0	0	1	1	1
7310	Neoniphon argenteus	reef-associated	-0.70	0.73	-0.80	-0.77	-0.18	0.57	0.87	-0.29	1.03	0	0	0	0	0	0	0	0	0	0	0	0	0	0	0	0	0	1	0	0	0	0	0	0	0	0	1	1	0
7317	Gymnapistes marmoratus	demersal	0.16	-0.73	-0.06	-0.39	0.43	-0.65	0.39	-0.35	-0.62	0	0	1	0	1	0	0	0	0	0	0	0	0	0	0	1	0	1	0	0	1	0	0	0	0	0	1	1	0
7321	Pseudanthias rubrizonatus	reef-associated	-1.13	0.72	-0.63	-0.38	-0.53	0.36	-0.09	-0.98	1.06	0	0	0	0	0	0	0	0	0	0	0	0	0	0	0	0	0	0	0	0	0	0	0	0	0	0	0	1	0
7327	Balistes capriscus	reef-associated	2.96	-0.27	0.53	0.73	1.30	0.38	-0.01	0.62	-0.25	1	1	1	0	1	0	1	1	1	1	0	1	1	1	0	1	1	1	1	1	1	0	0	0	0	0	1	1	1
7329	Epinephelus awoara	reef-associated	0.37	0.00	1.85	0.65	-0.68	-0.73	0.32	0.62	0.44	0	0	0	0	0	0	1	0	0	1	0	0	0	1	0	1	0	1	0	1	1	0	0	0	0	0	1	0	0
7345	Epinephelus flavocaeruleus	reef-associated	0.16	0.64	-0.68	0.03	0.04	-0.19	1.21	1.03	0.79	0	0	0	0	0	0	0	0	1	1	0	0	0	1	0	1	0	1	0	0	1	0	0	0	0	0	1	0	0
7353	Epinephelus miliaris	reef-associated	0.16	0.74	-0.79	-0.87	-1.40	0.40	0.53	0.50	1.01	0	0	0	0	0	0	0	1	0	1	0	0	0	1	0	1	0	1	0	0	1	0	0	0	0	0	1	0	0
7362	Epinephelus socialis	reef-associated	0.16	0.68	-0.88	-1.36	-1.19	-0.37	1.25	0.48	0.82	0	0	0	0	0	0	0	0	1	1	0	0	0	1	0	1	0	1	0	0	1	0	0	0	0	0	1	0	0
7372	Plectropomus laevis	reef-associated	-0.27	0.71	-0.71	-0.80	0.66	0.21	1.18	1.35	1.01	0	0	0	0	0	0	0	0	1	0	0	0	0	0	0	1	0	1	0	0	1	0	0	0	0	0	1	0	0
7373	Plectropomus punctatus	reef-associated	-0.70	0.56	-0.48	-0.32	-1.63	-0.70	1.73	1.09	0.84	0	0	0	0	0	0	0	0	0	0	0	0	0	0	0	0	0	1	0	0	1	0	0	0	0	0	1	0	0
7375	Triso dermopterus	demersal	-1.13	0.27	0.66	-0.70	-1.00	-0.61	-0.09	0.75	0.83	0	0	0	0	0	0	0	0	0	0	0	0	0	0	0	0	0	0	0	0	0	0	0	0	0	0	0	1	0
7381	Dasyatis brevis	demersal	-0.27	0.11	0.73	1.24	0.23	-1.27	0.66	1.76	0.02	0	0	0	0	0	0	0	0	0	1	0	0	0	0	0	1	0	1	0	0	1	0	0	0	0	0	1	0	0
7385	Vinciguerria nimbaria	bathypelagic	0.37	0.25	-0.19	-0.98	1.22	2.41	-0.57	-1.89	-0.74	0	0	0	0	0	0	0	0	0	1	0	1	1	1	0	1	0	1	0	0	0	0	0	0	0	0	1	1	0
7388	Danaphos oculatus	pelagic-oceanic	-0.92	-0.47	0.70	-1.04	0.63	1.46	-0.78	-1.72	-1.06	0	0	0	0	0	0	0	0	0	0	0	0	1	0	0	1	0	0	0	0	0	0	0	0	0	0	0	0	0
7389	Sternoptyx diaphana	bathypelagic	1.45	-0.02	-0.23	-1.09	1.39	2.80	-0.66	-1.76	-0.99	0	0	1	0	1	0	0	1	1	1	0	1	1	1	0	1	0	1	0	0	1	0	0	0	0	0	1	1	0
7390	Polyipnus nuttingi	benthopelagic	-0.92	0.32	-0.59	-1.46	-1.61	-1.74	-0.31	-1.35	0.40	0	0	0	0	0	0	0	0	0	0	0	0	0	0	0	1	0	0	0	0	0	0	0	0	0	0	0	1	0
7392	Argyropelecus sladeni	bathypelagic	-0.70	0.15	-0.23	-1.11	0.93	2.71	-0.69	-1.52	-0.89	0	0	0	0	0	0	0	0	0	0	0	0	1	0	0	1	0	0	0	0	0	0	0	0	0	0	0	1	0
7395	Melanostomias valdiviae	bathypelagic	-0.70	0.20	-0.21	-1.08	-0.57	2.54	1.28	-0.29	-0.80	0	0	0	0	0	0	0	0	0	0	0	0	0	0	0	0	0	1	0	0	1	0	0	0	0	0	1	0	0
7399	Synodus ulae	demersal	-0.70	0.60	-0.27	-0.36	-0.28	0.52	1.28	-0.07	0.91	0	0	0	0	0	0	0	0	0	0	0	0	0	0	0	0	0	1	0	0	1	0	0	0	0	0	1	0	0
7406	Bolinichthys longipes	bathypelagic	0.16	0.65	-0.76	-1.19	1.04	2.24	-0.61	-1.85	-0.71	0	0	0	0	0	0	0	1	1	0	0	1	1	1	0	1	0	0	0	0	0	0	0	0	0	0	0	1	0
7408	Diaphus schmidti	benthopelagic	1.24	0.16	0.95	-1.00	0.00	-0.57	-0.52	-1.80	0.35	0	0	1	0	1	0	1	1	1	0	0	1	1	1	1	1	0	0	0	0	0	0	0	0	0	0	1	1	0
7409	Diogenichthys atlanticus	bathypelagic	0.81	0.06	-0.07	-1.09	1.27	2.56	-0.59	-2.40	-0.90	0	0	1	0	0	0	0	1	0	1	0	1	1	1	0	1	0	0	0	0	1	0	0	0	0	0	1	1	0
7413	Lampanyctus nobilis	bathypelagic	-0.49	0.58	-0.67	-1.10	0.67	2.39	-0.57	-0.95	-0.72	0	0	0	0	0	0	0	0	0	0	0	1	1	1	0	1	0	0	0	0	0	0	0	0	0	0	0	0	0
7414	Lampanyctus steinbecki	bathypelagic	-0.49	0.48	-0.47	-1.16	0.45	2.31	-0.64	-2.13	-0.70	0	0	0	0	0	0	0	0	0	0	0	1	1	1	0	1	0	0	0	0	0	0	0	0	0	0	0	0	0
7421	Triphoturus nigrescens	bathypelagic	-0.49	0.53	-0.55	-1.24	0.88	2.17	-0.66	-2.08	-0.83	0	0	0	0	0	0	0	0	0	0	0	1	1	1	0	1	0	0	0	0	0	0	0	0	0	0	0	0	0
7422	Neoscopelus macrolepidotus	bathypelagic	-0.49	0.02	-0.12	-0.75	0.39	1.93	1.28	-0.25	-0.51	0	0	0	0	0	0	0	0	0	0	0	0	0	1	0	0	0	1	0	0	1	0	0	0	0	0	1	0	0
7423	Benthosema fibulatum	bathypelagic	-0.49	0.51	-0.61	-1.26	0.20	2.28	-0.43	-1.16	-0.73	0	0	0	0	0	0	0	0	0	0	0	1	1	0	0	1	0	0	0	0	0	0	0	0	0	0	0	1	0
7436	Diaphus perspicillatus	bathypelagic	0.59	0.12	-0.09	-1.05	0.36	2.42	-0.57	-1.50	-0.83	0	0	1	0	0	0	1	1	0	0	0	1	1	1	1	1	0	0	0	0	0	0	0	0	0	0	0	1	0
7438	Diaphus metopoclampus	bathypelagic	-0.92	-0.31	0.33	-1.03	0.28	2.15	-0.35	-1.45	-0.95	0	0	0	0	0	0	0	0	0	0	0	0	0	0	0	1	0	0	0	0	0	0	0	0	0	0	0	1	0
7441	Nannobrachium nigrum	bathypelagic	-0.92	0.59	-0.64	-1.23	0.08	2.04	-0.67	-1.06	-0.68	0	0	0	0	0	0	0	0	0	0	0	0	1	0	0	1	0	0	0	0	0	0	0	0	0	0	0	0	0
[truncated: 939 more rows]
